# Supplementary material for: Assessment of the prognostic value of CA125 for miscarriage risk in patients with threatened abortion: A systematic review and meta-analysis
Source: PLoS One. 2025 Jun 24;20(6):e0326384. doi: 10.1371/journal.pone.0326384 (PMC12186903; doi:10.1371/journal.pone.0326384)
Supplement: S1 Table — (XLSX) [file pone.0326384.s001.xlsx]

## Sheet: Sheet1
Supplementary information of Table 1
Author(year)	Inclusion criteria	Exclusion criteria	Result of biomarker	Data extractors	Date of data extraction	Support for included study
Fahri(1992)	threatened abortion,single fetus(vaginal bleeding, closed and uneffaced cervix and/or abdominal pain)	vaginitis,cervicitis in clinical basis,and a history of recurrent miscarriage,smokers	first：continues 46.5±39U/ml; abortion 135.0±78.4U/ml after l-3 days：continues 34.2±31.3U/ml; abortion 146.4±70.0U/ml	CAO and LI	2024-07-01	The study population included 7-12 weeks of threatened abortion pregnant women, the study index was CA125, and the necessary data such as the number of studies, sensitivity and specificity were provided.
Scarpellini(1995)	threatened abortion(vaginal bleeding and/or abdominal pain)	blighted ovum or twinning gestation,ectopic pregnancy,conception by assisted reproductive techniques and those not available to be contacted for follow-up	/	CAO and LI	2024-07-02	The subjects included 6-11W pregnant women with threatened abortion, and the study index was CA125, and the necessary data such as the number of studies, sensitivity and specificity were provided.
Leylek(1997)	threatened abortion(vaginal bleeding or blood-stained vaginal)	/	continues 67.27±16.36IU/ml;abortion 226.27±4.85IU/ml	CAO and LI	2024-07-03	The study population included 6-12 weeks of threatened abortion pregnant women, and the study index was CA125, and the necessary data such as the number of studies, sensitivity and specificity were provided.
Sherif(2000)	threatened abortion	/	continues 12.97±5.34U/ml; abortion 42.99±18.38U/ml	CAO and LI	2024-07-04	The subjects of the study included 6-13 weeks of threatened abortion pregnant women, and the index of the study was CA125. The necessary data such as the number of studies, sensitivity and specificity were provided.
Fiegler(2003)	threatened abortion(vaginal bleeding or suprapubic pain)	ectopic pregnancy,empty gestational sac,multiple pregnancy,cervical insufficiency,history of cervical surgery and any assisted reproductivemeasures prior to the present pregnancy,history of endometriosis,ovarian abnormalities	continues 21.6±13.7U/ml; abortion 84.7±30.7U/ml	CAO and LI	2024-07-05	The subjects of the study included 5-12 weeks of threatened abortion pregnant women, the study index included CA125, and the necessary data such as the number of studies, sensitivity and specificity were provided.
Maged(2013)	singleton pregnancy, threatened abortion women(vaginal bleeding and mild or no pain)	multiple gestation, missed, inevitable or incomplete abortion, ectopic pregnancy or gestational trophoblastic disease	continues 41.6±20.2IU/ml; abortion 99.8±78.9IU/ml	CAO and LI	2024-07-06	The subjects of the study included 5-12 weeks of threatened abortion pregnant women, the study index included CA125, and the necessary data such as the number of studies, sensitivity and specificity were provided.
Xie(2014)	threatened abortion women	women with multiple pregnancies, impregnated by artificial insemina_x0002_tion, with abnormal uterine development, and those with a his_x0002_tory of smoking, hypertension, and diabetes	continues 25.73±7.34U/ml; abortion 57.63±9.08U/ml	CAO and LI	2024-07-07	The subjects of the study included 5-12 weeks of threatened abortion pregnant women, the study index included CA125, and the necessary data such as the number of studies, sensitivity and specificity were provided.
Sweed(2016)	single gestation,threatened abortion women(vaginal bleeding or spotting)	missed abortion, blighted ovum, molar pregnancy, ectopic pregnancy, high-order pregnancy, ovarian tumors with pregnancy, history of pelvic inflammatory disease, history of pelvic tuberculosis, and history of ovarian hyerstimulation (conceived by ovulation induction and/or assisted reproduction)	continues 34.7 (32.0–36.5)IU/ml abortion 50.9 (49.0–58.2)IU/ml	MA and LI	2024-07-08	The study population included 6-12 weeks of threatened abortion pregnant women, and the study index was CA125, and the necessary data such as the number of studies, sensitivity and specificity were provided.
Maged(2016)	threatened abortion women(a singleton spontaneous pregnancy and were presenting with vaginal bleeding or spotting)	diabetes or thyroid disease,fibroid or adnexal masses verified,recurrent miscarriages,chronic pelvic infection and endometriosis,	continues 18.81±8.02IU/ml; abortion 54.28±11.4IU/ml	MA and LI	2024-07-09	The subjects of the study were 7-13 weeks pregnant women with threatened abortion. The study index included CA125, and the necessary data such as the number of studies, sensitivity and specificity were provided.
Nesreen(2018)	threatened abortion women	missed spontaneous abortion, recurrent spontaneous abortion multiple pregnancy,molar or ectopic pregnancy,maternal history of a systemic disease or endometriosis,and a menstrual history indicative of endometriotic pain or uterine anatomic anomalies,hypertension or hyperemesis gravidarum	continues 22.6±4.3kU/L; abortion 55±9.8kU/L	MA and LI	2024-07-10	The subjects of the study were 8-10W pregnant women with threatened abortion. The study index included CA125, and the necessary data such as the number of studies, sensitivity and specificity were provided.
Mansy(2017)	Singleton pregnancy, threatened abortion women	multiple pregnancies,anembryonic pregnancy,Pregnant women with prior treatment with progesterone,heavy smokers,diabetes mellitus,renal, trophoblastic and thrombophilic diseases,history of endometriosis,fibromyoma with pregnancy	continues 60.8±3.1U/ml; abortion 32.7±1.2U/ml	MA and LI	2024-07-11	The subjects of the study included 5-13 weeks of threatened abortion pregnant women, and the index of the study was CA125. The necessary data such as the number of studies, sensitivity and specificity were provided.
Mosunmola(2019)	threatened abortion women(bleeding per vaginam with closed cervical os)	multi-fetal gestation; previous history of delivery of chromosomally abnormal babies; pregnancies from in-vitro fertilization;extrauterine pregnan_x0002_cies; pregnant women with a history of leiomyoma, endometriosis,tuberculosis, hepatic disease, renal failure or a history of breast,lung, colon, ovarian or endometrial cancers coexisting with preg_x0002_nancy and those women who refused to give c…	continues 27.3±1.2IU/ml; abortion 34.8±1.4IU/ml	CAO and LI	2024-07-12	The subjects of the study included 6-19+6W pregnant women with threatened abortion, and the index of the study was CA125. The necessary data such as the number of studies, sensitivity and specificity were provided.
Mohamed(2020)	singleton spontaneous,threatened abortion women(vaginal bleeding or spotting,as well as abdominal pain)	diabetes or thyroid disease;fibroid or adnexal masses;recurrent miscarriages;uterine malformation;chronic pelvic infection and endometriosis	continues 13.97±5.42IU/ml; abortion 50.51±18.76IU/ml	CAO and LI	2024-07-13	The subjects of the study included 6-12 weeks of threatened abortion pregnant women, the study index included CA125, and the necessary data such as the number of studies, sensitivity and specificity were provided.
