# Supplementary material for: Assessment of the prognostic value of CA125 for miscarriage risk in patients with threatened abortion: A systematic review and meta-analysis
Source: PLoS One. 2025 Jun 24;20(6):e0326384. doi: 10.1371/journal.pone.0326384 (PMC12186903; doi:10.1371/journal.pone.0326384)
Supplement: S2 File — (XLSX) [file pone.0326384.s003.xlsx]

## Sheet: Sheet1
Number	Title	Reason
1	Threatened miscarriage and pregnancy loss: contemporary aspects of the problem.	Records removed for other reasons
2	Threatened miscarriage and pregnancy loss: contemporary aspects of the problem.	Repeat
3	Threatened miscarriage and pregnancy loss: contemporary aspects of the problem.	Repeat
4	Threatened miscarriage and pregnancy loss: contemporary aspects of the problem.	Repeat
5	[A case-control study on risk factors of hypospadias].	Records removed for other reasons
6	[A case-control study on risk factors of hypospadias].	Repeat
7	[A case-control study on risk factors of hypospadias].	Repeat
8	[A case-control study on risk factors of hypospadias].	Repeat
9	[A clinico-experimental study of the tocolytic properties of salbupart in treating threatened abortion].	Records removed for other reasons
10	[A clinico-experimental study of the tocolytic properties of salbupart in treating threatened abortion].	Repeat
11	[A clinico-experimental study of the tocolytic properties of salbupart in treating threatened abortion].	Repeat
12	[A clinico-experimental study of the tocolytic properties of salbupart in treating threatened abortion].	Repeat
13	[A fundamental and clinical investigation of cancer antigen 130 (CA 130) in the field of obstetrics and gynecology]	Records removed for other reasons
14	[A fundamental and clinical investigation of cancer antigen 130 (CA 130) in the field of obstetrics and gynecology]	Repeat
15	[A fundamental and clinical investigation of cancer antigen 130 (CA 130) in the field of obstetrics and gynecology]	Repeat
16	[A fundamental and clinical investigation of cancer antigen 130 (CA 130) in the field of obstetrics and gynecology]	Repeat
17	[A study of the feasibility and efficacy of fetal surgical closure of spontaneous cleft lip in CL/fraser mice].	Records removed for other reasons
18	[A study of the feasibility and efficacy of fetal surgical closure of spontaneous cleft lip in CL/fraser mice].	Repeat
19	[A study of the feasibility and efficacy of fetal surgical closure of spontaneous cleft lip in CL/fraser mice].	Repeat
20	[A study of the feasibility and efficacy of fetal surgical closure of spontaneous cleft lip in CL/fraser mice].	Repeat
21	[Acceptance or refusal of abortion for maternal reasons. Survey of 3021 employees of the Federal Government].	Records removed for other reasons
22	[Acceptance or refusal of abortion for maternal reasons. Survey of 3021 employees of the Federal Government].	Repeat
23	[Acceptance or refusal of abortion for maternal reasons. Survey of 3021 employees of the Federal Government].	Repeat
24	[Acetomepregenol in the treatment of threatened late miscarriages (clinico-experimental study)].	Records removed for other reasons
25	[Acetomepregenol in the treatment of threatened late miscarriages (clinico-experimental study)].	Repeat
26	[Acetomepregenol in the treatment of threatened late miscarriages (clinico-experimental study)].	Repeat
27	[Acetomepregenol in the treatment of threatened late miscarriages (clinico-experimental study)].	Repeat
28	[Adjuvant therapy of acupoint catgut embedding for threatened abortion after in vitro fertilization-embryo transfer: a randomized controlled trial].	Records removed for other reasons
29	[Adjuvant therapy of acupoint catgut embedding for threatened abortion after in vitro fertilization-embryo transfer: a randomized controlled trial].	Repeat
30	[Adjuvant therapy of acupoint catgut embedding for threatened abortion after in vitro fertilization-embryo transfer: a randomized controlled trial].	Repeat
31	[Adverse effects of the work process in relation to pregnancy].	Records removed for other reasons
32	[Adverse effects of the work process in relation to pregnancy].	Repeat
33	[Adverse effects of the work process in relation to pregnancy].	Repeat
34	[ALGORITHM FOR PREDICTING THE DURATION OF TREATMENT FOR CONGENITAL PNEUMONIA IN PRETERM INFANTS].	Records removed for other reasons
35	[ALGORITHM FOR PREDICTING THE DURATION OF TREATMENT FOR CONGENITAL PNEUMONIA IN PRETERM INFANTS].	Repeat
36	[ALGORITHM FOR PREDICTING THE DURATION OF TREATMENT FOR CONGENITAL PNEUMONIA IN PRETERM INFANTS].	Repeat
37	[ALGORITHM FOR PREDICTING THE DURATION OF TREATMENT FOR CONGENITAL PNEUMONIA IN PRETERM INFANTS].	Repeat
38	[Amniocentesis and chorionic villi biopsy. A 10-year material].	Records removed for other reasons
39	[Amniocentesis and chorionic villi biopsy. A 10-year material].	Repeat
40	[Amniocentesis and chorionic villi biopsy. A 10-year material].	Repeat
41	[Amniocentesis and chorionic villi biopsy. A 10-year material].	Repeat
42	[Aqua exercise as a prophylaxis of fetal anoxia].	Records removed for other reasons
43	[Aqua exercise as a prophylaxis of fetal anoxia].	Repeat
44	[Aqua exercise as a prophylaxis of fetal anoxia].	Repeat
45	[Biology of trophoblast and its endocrinological profiles].	Records removed for other reasons
46	[Biology of trophoblast and its endocrinological profiles].	Repeat
47	[Biology of trophoblast and its endocrinological profiles].	Repeat
48	[Biology of trophoblast and its endocrinological profiles].	Repeat
49	[Blood serum laminin in gravidae with threatened abortion].	Records removed for other reasons
50	[Blood serum laminin in gravidae with threatened abortion].	Repeat
51	[Blood serum laminin in gravidae with threatened abortion].	Repeat
52	[Blood serum laminin in gravidae with threatened abortion].	Repeat
53	[Ca 125 during normal and pathologic pregnancy].	Records removed for other reasons
54	[Ca 125 during normal and pathologic pregnancy].	Repeat
55	[Ca 125 during normal and pathologic pregnancy].	Repeat
56	[CA-125 serum level in early pregnancy follow hMG/hCG stimulated and unstimulated cycles]	Records removed for other reasons
57	[CA-125 serum level in early pregnancy follow hMG/hCG stimulated and unstimulated cycles]	Repeat
58	[CA-125 serum level in early pregnancy follow hMG/hCG stimulated and unstimulated cycles]	Repeat
59	[CA-125 serum level in early pregnancy follow hMG/hCG stimulated and unstimulated cycles]	Repeat
60	[Characteristics of T and B components of the immune system in miscarriage of different etiology].	Records removed for other reasons
61	[Characteristics of T and B components of the immune system in miscarriage of different etiology].	Repeat
62	[Characteristics of T and B components of the immune system in miscarriage of different etiology].	Repeat
63	[Chronic renal failure and pregnancy].	Records removed for other reasons
64	[Chronic renal failure and pregnancy].	Repeat
65	[Chronic renal failure and pregnancy].	Repeat
66	[Chronic renal failure and pregnancy].	Repeat
67	[Circadian rhythm of arterial blood pressure in women with threatened miscarriage].	Records removed for other reasons
68	[Circadian rhythm of arterial blood pressure in women with threatened miscarriage].	Repeat
69	[Circadian rhythm of arterial blood pressure in women with threatened miscarriage].	Repeat
70	[Circadian rhythm of arterial blood pressure in women with threatened miscarriage].	Repeat
71	[Clinical and experimental study on yun'an granule in treating threatened abortion].	Records removed for other reasons
72	[Clinical and experimental study on yun'an granule in treating threatened abortion].	Repeat
73	[Clinical and experimental study on yun'an granule in treating threatened abortion].	Repeat
74	[Clinical and experimental study on yun'an granule in treating threatened abortion].	Repeat
75	[Clinical application of GnRHa before uterine myomectomy: report of 20 cases].	Records removed for other reasons
76	[Clinical application of GnRHa before uterine myomectomy: report of 20 cases].	Repeat
77	[Clinical application of GnRHa before uterine myomectomy: report of 20 cases].	Repeat
78	[Clinical application of GnRHa before uterine myomectomy: report of 20 cases].	Repeat
79	[Clinical course and management of severe congenital factor XIII deficiency].	Records removed for other reasons
80	[Clinical course and management of severe congenital factor XIII deficiency].	Repeat
81	[Clinical course and management of severe congenital factor XIII deficiency].	Repeat
82	[Clinical course and management of severe congenital factor XIII deficiency].	Repeat
83	Amniotic fluid CA-125 as a marker of intra-amniotic inflammation associated with preterm delivery: a preliminary single center study	Records excluded after abstract review
84	Amniotic fluid CA-125 as a marker of intra-amniotic inflammation associated with preterm delivery: a preliminary single center study	Repeat
85	CA-125 Concentrations in the Serum and Pregnancy Outcome in IVF Cycles	Records excluded after abstract review
86	CA-125 Concentrations in the Serum and Pregnancy Outcome in IVF Cycles	Repeat
87	CA-125 in normal pregnancy and threatened abortion	Data not expressed as SEN and SPE
88	CA-125 in normal pregnancy and threatened abortion	Repeat
89	CA-125 is elevated in viable pregnancies destined to be miscarried: a prospective longitudinal study	Data not expressed as SEN and SPE
90	CA-125 is elevated in viable pregnancies destined to be miscarried: a prospective longitudinal study	Repeat
91	CA-125 levels in ruptured and unruptured tubal ectopic pregnancies	Records excluded after abstract review
92	CA-125 levels in ruptured and unruptured tubal ectopic pregnancies	Repeat
93	CA-125 serum levels and pregnancy outcome in in vitro fertilization	Records excluded after abstract review
94	CA-125 serum levels and pregnancy outcome in in vitro fertilization	Repeat
95	Can serum creatine kinase and CA 125 levels be used to predict the outcome in pregnancies of unknown location?	Records excluded after abstract review
96	Can serum creatine kinase and CA 125 levels be used to predict the outcome in pregnancies of unknown location?	Repeat
97	Cancer antigen 125 (CA-125) and serum progesterone as predictors of fate of threatened abortion: Case control study	Different study cohort
98	Cancer antigen 125 (CA-125) and serum progesterone as predictors of fate of threatened abortion: Case control study	Repeat
99	clinical evaluation of CA125 concentertions as a prognostic factor for pregnancy in infertile women with surgically treated endometriosis	Records excluded after abstract review
100	clinical evaluation of CA125 concentertions as a prognostic factor for pregnancy in infertile women with surgically treated endometriosis	Repeat
101	Correlation of Serial Beta Hcg Titre And Ca125 Estimation In Predicting Early Pregnancy Failure	Data not expressed as SEN and SPE
102	Correlation of Serial Beta Hcg Titre And Ca125 Estimation In Predicting Early Pregnancy Failure	Repeat
103	Diagnostic value of progesterone and CA-125 in the prediction of ectopic and abortive intrauterine gestations	Records excluded after abstract review
104	Diagnostic value of progesterone and CA-125 in the prediction of ectopic and abortive intrauterine gestations	Repeat
105	Do levels of serum cancer antigen 125 and creatine kinase	Records excluded after abstract review
106	Do levels of serum cancer antigen 125 and creatine kinase	Records removed for other reasons
107	Do levels of serum cancer antigen 125 and creatine kinase	Repeat
108	Do levels of serum cancer antigen 125 and creatine kinase	Repeat
109	Do levels of serum cancer antigen 125 and creatine kinase predict the outcome in pregnancies of unknown location?	Records removed for other reasons
110	Do levels of serum cancer antigen 125 and creatine kinase predict the outcome in pregnancies of unknown location?	Repeat
111	Do levels of serum cancer antigen 125 and creatine kinase predict the outcome in pregnancies of unknown location?	Repeat
112	Do levels of serum cancer antigen 125 and creatine kinase predict the outcome in pregnancies of unknown location?	Repeat
113	Do levels of serum cancer antigen 125 and creatine kinase predict the outcome in pregnancies of unknown location?	Repeat
114	Do levels of serum cancer antigen 125 and creatine kinase predict the outcome in pregnancies of unknown location?	Repeat
115	Do levels of serum cancer antigen 125 and creatine kinase predict the outcome in pregnancies of unknown location?	Repeat
116	Do levels of serum cancer antigen 125 and creatine kinase predict the outcome in pregnancies of unknown location?	Repeat
117	Do levels of serum cancer antigen 125 and creatine kinase predict the outcome in pregnancies of unknown location?	Repeat
118	Do Rh-negative women with first trimester spontaneous abortions need Rh immune globulin?	Records removed for other reasons
119	Do Rh-negative women with first trimester spontaneous abortions need Rh immune globulin?	Repeat
120	Do Rh-negative women with first trimester spontaneous abortions need Rh immune globulin?	Repeat
121	Do serum leptin levels have a role in the prediction of pregnancy outcome in case of threatened miscarriage?	Records removed for other reasons
122	Do serum leptin levels have a role in the prediction of pregnancy outcome in case of threatened miscarriage?	Repeat
123	Do serum leptin levels have a role in the prediction of pregnancy outcome in case of threatened miscarriage?	Repeat
124	DOBBS, DEMOCRACY, AND DYSFUNCTION	Records removed for other reasons
125	DOBBS, DEMOCRACY, AND DYSFUNCTION	Repeat
126	DOBBS, DEMOCRACY, AND DYSFUNCTION	Repeat
127	DOBBS, DEMOCRACY, AND DYSFUNCTION	Repeat
128	Dobbs, the Intrusive State, and the Future of Solidarity	Records removed for other reasons
129	Dobbs, the Intrusive State, and the Future of Solidarity	Repeat
130	Dobbs, the Intrusive State, and the Future of Solidarity	Repeat
131	Dobbs, the Intrusive State, and the Future of Solidarity	Repeat
132	Doctoral Dissertation in Political Science:Thinking About Politics--A Functional Magnetic Resonance Imaging (fMRI) Study	Records removed for other reasons
133	Doctoral Dissertation in Political Science:Thinking About Politics--A Functional Magnetic Resonance Imaging (fMRI) Study	Repeat
134	Doctoral Dissertation in Political Science:Thinking About Politics--A Functional Magnetic Resonance Imaging (fMRI) Study	Repeat
135	Doctoral Dissertation in Political Science:Thinking About Politics--A Functional Magnetic Resonance Imaging (fMRI) Study	Repeat
136	Doctors Don't Kill Babies! Monsters Do!: using performance and personal narrative to identify the US Abortion Monster	Records removed for other reasons
137	Doctors Don't Kill Babies! Monsters Do!: using performance and personal narrative to identify the US Abortion Monster	Repeat
138	Doctors Don't Kill Babies! Monsters Do!: using performance and personal narrative to identify the US Abortion Monster	Repeat
139	Doctors Don't Kill Babies! Monsters Do!: using performance and personal narrative to identify the US Abortion Monster	Repeat
140	Doe v. Department of Social Services.	Records removed for other reasons
141	Doe v. Department of Social Services.	Repeat
142	Doe v. Department of Social Services.	Repeat
143	Does radical trachelectomy (RT) during pregnancy have higher obstetrical and oncological risks than RT before pregnancy?	Records removed for other reasons
144	Does radical trachelectomy (RT) during pregnancy have higher obstetrical and oncological risks than RT before pregnancy?	Repeat
145	Does radical trachelectomy (RT) during pregnancy have higher obstetrical and oncological risks than RT before pregnancy?	Repeat
146	Does Uterine Fibroid Adversely Affect Obstetric Outcome of Pregnancy?	Records removed for other reasons
147	Does Uterine Fibroid Adversely Affect Obstetric Outcome of Pregnancy?	Repeat
148	Does Uterine Fibroid Adversely Affect Obstetric Outcome of Pregnancy?	Repeat
149	Does Uterine Fibroid Adversely Affect Obstetric Outcome of Pregnancy?	Repeat
150	Dog food comprises useful for preventing threatened abortion in dogs, dehydrated chicken meat, corn powder, yolk powder, chicken liver, fried linseed, fried baikal skullcap root, radix codonopsitis, Angelica and liquorice	Records removed for other reasons
151	Dog food comprises useful for preventing threatened abortion in dogs, dehydrated chicken meat, corn powder, yolk powder, chicken liver, fried linseed, fried baikal skullcap root, radix codonopsitis, Angelica and liquorice	Repeat
152	Dog food comprises useful for preventing threatened abortion in dogs, dehydrated chicken meat, corn powder, yolk powder, chicken liver, fried linseed, fried baikal skullcap root, radix codonopsitis, Angelica and liquorice	Repeat
153	Dog food comprises useful for preventing threatened abortion in dogs, dehydrated chicken meat, corn powder, yolk powder, chicken liver, fried linseed, fried baikal skullcap root, radix codonopsitis, Angelica and liquorice	Repeat
154	Doppler and biochemical assessment for the prediction of early pregnancy outcome in patients experiencing threatened spontaneous abortion	Records removed for other reasons
155	Doppler and biochemical assessment for the prediction of early pregnancy outcome in patients experiencing threatened spontaneous abortion	Repeat
156	Doppler and biochemical assessment for the prediction of early pregnancy outcome in patients experiencing threatened spontaneous abortion	Repeat
157	Doppler and biochemical assessment for the prediction of early pregnancy outcome in patients experiencing threatened spontaneous abortion	Repeat
158	Doppler and biochemical assessment for the prediction of early pregnancy outcome in patients experiencing threatened spontaneous abortion	Repeat
159	Doppler and biochemical assessment for the prediction of early pregnancy outcome in patients experiencing threatened spontaneous abortion	Repeat
160	Doppler and biochemical assessment for the prediction of early pregnancy outcome in patients experiencing threatened spontaneous abortion	Repeat
161	Doppler and biochemical assessment for the prediction of early pregnancy outcome in patients experiencing threatened spontaneous abortion	Repeat
162	Doppler and biochemical assessment for the prediction of early pregnancy outcome in patients experiencing threatened spontaneous abortion	Repeat
163	Doppler and biochemical assessment for the prediction of early pregnancy outcome in patients experiencing threatened spontaneous abortion	Repeat
164	Doppler and biochemical assessment for the prediction of early pregnancy outcome in patients experiencing threatened spontaneous abortion	Repeat
165	Doppler and biochemical assessment for the prediction of early pregnancy outcome in patients experiencing threatened spontaneous abortion	Repeat
166	Doppler and biochemical assessment for the prediction of early pregnancy outcome in patients experiencing threatened spontaneous abortion	Repeat
167	Doppler and biochemical assessment for the prediction of early pregnancy outcome in patients experiencing threatened spontaneous abortion	Repeat
168	Doppler and biochemical assessment for the prediction of early pregnancy outcome in patients experiencing threatened spontaneous abortion	Repeat
169	Doppler and biochemical assessment for the prediction of early pregnancy outcome in patients experiencing threatened spontaneous abortion	Repeat
170	Doppler and biochemical assessment for the prediction of early pregnancy outcome in patients experiencing threatened spontaneous abortion	Records removed for other reasons
171	Doppler and biochemical assessment for the prediction of early pregnancy outcome in patients experiencing threatened spontaneous abortion	Repeat
172	Doppler evaluation of maternal vessels in normal gestation and threatened abortion in canines	Records removed for other reasons
173	Doppler evaluation of maternal vessels in normal gestation and threatened abortion in canines	Repeat
174	Doppler evaluation of maternal vessels in normal gestation and threatened abortion in canines	Repeat
175	Doppler evaluation of maternal vessels in normal gestation and threatened abortion in canines	Repeat
176	Doppler Sonography and 3D CT Angiography of Acquired Uterine Arteriovenous Malformations (AVMs): Report of Two Cases.	Records removed for other reasons
177	Doppler Sonography and 3D CT Angiography of Acquired Uterine Arteriovenous Malformations (AVMs): Report of Two Cases.	Repeat
178	Doppler Sonography and 3D CT Angiography of Acquired Uterine Arteriovenous Malformations (AVMs): Report of Two Cases.	Repeat
179	Doppler Sonography and 3D CT Angiography of Acquired Uterine Arteriovenous Malformations (AVMs): Report of Two Cases.	Repeat
180	Doppler velocimetry of the uterine arteries: an early screening test for miscarriage.	Records removed for other reasons
181	Doppler velocimetry of the uterine arteries: an early screening test for miscarriage.	Repeat
182	Doppler velocimetry of the uterine arteries: an early screening test for miscarriage.	Repeat
183	Doppler velocimetry of the uterine arteries: an early screening test for miscarriage.	Repeat
184	Down's syndrome screening is unethical: views of today's research ethics committees	Records removed for other reasons
185	Down's syndrome screening is unethical: views of today's research ethics committees	Repeat
186	Down's syndrome screening is unethical: views of today's research ethics committees	Repeat
187	Down's syndrome screening is unethical: views of today's research ethics committees	Repeat
188	Drinking water source and human Toxoplasma gondii infection in the United States: a cross-sectional analysis of NHANES data	Records removed for other reasons
189	Drinking water source and human Toxoplasma gondii infection in the United States: a cross-sectional analysis of NHANES data	Repeat
190	Drinking water source and human Toxoplasma gondii infection in the United States: a cross-sectional analysis of NHANES data	Repeat
191	Drinking water source and human Toxoplasma gondii infection in the United States: a cross-sectional analysis of NHANES data	Repeat
192	Drug therapy and adverse drug reactions to terbutaline in obstetric patients: a prospective cohort study in hospitalized women.	Records removed for other reasons
193	Drug therapy and adverse drug reactions to terbutaline in obstetric patients: a prospective cohort study in hospitalized women.	Repeat
194	Drug therapy and adverse drug reactions to terbutaline in obstetric patients: a prospective cohort study in hospitalized women.	Repeat
195	Drug therapy and adverse drug reactions to terbutaline in obstetric patients: a prospective cohort study in hospitalized women.	Repeat
196	Drug use in pregnancy among Italian women	Records removed for other reasons
197	Drug use in pregnancy among Italian women	Repeat
198	Drug use in pregnancy among Italian women	Repeat
199	Dual congenital transmission of Toxoplasma gondii and Sarcocystis neurona in a late-term aborted pup from a chronically infected southern sea otter (Enhydra lutris nereis)	Records removed for other reasons
200	Dual congenital transmission of Toxoplasma gondii and Sarcocystis neurona in a late-term aborted pup from a chronically infected southern sea otter (Enhydra lutris nereis)	Repeat
201	Dual congenital transmission of Toxoplasma gondii and Sarcocystis neurona in a late-term aborted pup from a chronically infected southern sea otter (Enhydra lutris nereis)	Repeat
202	Dual congenital transmission of Toxoplasma gondii and Sarcocystis neurona in a late-term aborted pup from a chronically infected southern sea otter (Enhydra lutris nereis)	Repeat
203	Dydrogesterone in threatened abortion: Pregnancy outcome	Records removed for other reasons
204	Dydrogesterone in threatened abortion: Pregnancy outcome	Repeat
205	Dydrogesterone in threatened abortion: Pregnancy outcome	Repeat
206	Dydrogesterone in threatened abortion: Pregnancy outcome	Repeat
207	Dydrogesterone tablet used for treating threatened abortion, habitual abortion and menstrual disorder, comprises dydrogesterone, polyvinylpyrrolidone K30, lactose, modified microcrystalline cellulose, hydroxypropyl methylcellulose, beta-cyclodextrin and mannitol	Records removed for other reasons
208	Dydrogesterone tablet used for treating threatened abortion, habitual abortion and menstrual disorder, comprises dydrogesterone, polyvinylpyrrolidone K30, lactose, modified microcrystalline cellulose, hydroxypropyl methylcellulose, beta-cyclodextrin and mannitol	Repeat
209	Dydrogesterone tablet used for treating threatened abortion, habitual abortion and menstrual disorder, comprises dydrogesterone, polyvinylpyrrolidone K30, lactose, modified microcrystalline cellulose, hydroxypropyl methylcellulose, beta-cyclodextrin and mannitol	Repeat
210	DYSTOCIA DUE TO EXTERNAL HYDROCEPHALUS IN A PRIMIPAROUS BUFFALO HEIFER	Records removed for other reasons
211	DYSTOCIA DUE TO EXTERNAL HYDROCEPHALUS IN A PRIMIPAROUS BUFFALO HEIFER	Repeat
212	DYSTOCIA DUE TO EXTERNAL HYDROCEPHALUS IN A PRIMIPAROUS BUFFALO HEIFER	Repeat
213	DYSTOCIA DUE TO EXTERNAL HYDROCEPHALUS IN A PRIMIPAROUS BUFFALO HEIFER	Repeat
214	Early clinical features and risk factors for cesarean scar pregnancy: a retrospective case-control study	Records removed for other reasons
215	Early clinical features and risk factors for cesarean scar pregnancy: a retrospective case-control study	Repeat
216	Early clinical features and risk factors for cesarean scar pregnancy: a retrospective case-control study	Repeat
217	Early clinical features and risk factors for cesarean scar pregnancy: a retrospective case-control study	Repeat
218	Early Diagnosis of Ectopic Pregnancy: Can We Do It Accurately Using a Biochemical Profile?	Records excluded after abstract review
219	Early Diagnosis of Ectopic Pregnancy: Can We Do It Accurately Using a Biochemical Profile?	Records removed for other reasons
220	Early Diagnosis of Ectopic Pregnancy: Can We Do It Accurately Using a Biochemical Profile?	Repeat
221	Early Diagnosis of Ectopic Pregnancy: Can We Do It Accurately Using a Biochemical Profile?	Repeat
222	Early electioneering highlights party differences on key issues of choice.	Records removed for other reasons
223	Early electioneering highlights party differences on key issues of choice.	Repeat
224	Early electioneering highlights party differences on key issues of choice.	Repeat
225	Early intrauterine pregnancy with an intrauterine device in place and terminated with spontaneous abortion: A case report	Records removed for other reasons
226	Early intrauterine pregnancy with an intrauterine device in place and terminated with spontaneous abortion: A case report	Repeat
227	Early intrauterine pregnancy with an intrauterine device in place and terminated with spontaneous abortion: A case report	Repeat
228	Early intrauterine pregnancy with an intrauterine device in place and terminated with spontaneous abortion: A case report	Repeat
229	Early life factors related to clinical manifestations of atopic disease but not to skin-prick test positivity in young children	Records removed for other reasons
230	Early life factors related to clinical manifestations of atopic disease but not to skin-prick test positivity in young children	Repeat
231	Early life factors related to clinical manifestations of atopic disease but not to skin-prick test positivity in young children	Repeat
232	Early medical abortion in Cairns, Queensland: July 2006-April 2007	Records removed for other reasons
233	Early medical abortion in Cairns, Queensland: July 2006-April 2007	Repeat
234	Early medical abortion in Cairns, Queensland: July 2006-April 2007	Repeat
235	Early Onset Preeclampsia and Intrauterine Growth Restriction: A Case Report	Records removed for other reasons
236	Early Onset Preeclampsia and Intrauterine Growth Restriction: A Case Report	Repeat
237	Early Onset Preeclampsia and Intrauterine Growth Restriction: A Case Report	Repeat
238	Early Onset Preeclampsia and Intrauterine Growth Restriction: A Case Report	Repeat
239	Early pregnancy loss	Records removed for other reasons
240	Early pregnancy loss	Repeat
241	Early pregnancy loss	Repeat
242	Early pregnancy loss	Repeat
243	Early pregnancy loss	Repeat
244	Early Pregnancy Loss in the Emergency Department, 2006-2016	Records removed for other reasons
245	Early Pregnancy Loss in the Emergency Department, 2006-2016	Repeat
246	Early Pregnancy Loss in the Emergency Department, 2006-2016	Repeat
247	Early Pregnancy Loss in the Emergency Department, 2006-2016	Repeat
248	Early pregnancy reference intervals; 29 serum analytes from 4 to 12 weeks' gestation in naturally conceived and uncomplicated pregnancies resulting in live births	Records removed for other reasons
249	Early pregnancy reference intervals; 29 serum analytes from 4 to 12 weeks' gestation in naturally conceived and uncomplicated pregnancies resulting in live births	Repeat
250	Early pregnancy reference intervals; 29 serum analytes from 4 to 12 weeks' gestation in naturally conceived and uncomplicated pregnancies resulting in live births	Repeat
251	Early pregnancy reference intervals; 29 serum analytes from 4 to 12 weeks' gestation in naturally conceived and uncomplicated pregnancies resulting in live births	Repeat
252	Early pregnancy reference intervals; 29 serum analytes from 4 to 12 weeks' gestation in naturally conceived and uncomplicated pregnancies resulting in live births	Repeat
253	Early pregnancy reference intervals; 29 serum analytes from 4 to 12 weeks' gestation in naturally conceived and uncomplicated pregnancies resulting in live births	Repeat
254	Ecology of seed and seedling growth for conservation and restoration of tropical dry forest : a review	Records removed for other reasons
255	Ecology of seed and seedling growth for conservation and restoration of tropical dry forest : a review	Repeat
256	Ecology of seed and seedling growth for conservation and restoration of tropical dry forest : a review	Repeat
257	Economic analysis of foregoing Rh immunoglobulin for bleeding in pregnancy <12 weeks gestation.	Records removed for other reasons
258	Economic analysis of foregoing Rh immunoglobulin for bleeding in pregnancy <12 weeks gestation.	Repeat
259	Economic analysis of foregoing Rh immunoglobulin for bleeding in pregnancy <12 weeks gestation.	Repeat
260	Economic analysis of foregoing Rh immunoglobulin for bleeding in pregnancy <12 weeks gestation.	Repeat
261	Ectopic pregnancy in Dalhatu Araf Specialist Hospital Lafia Nigeria - A 5-year review.	Records removed for other reasons
262	Ectopic pregnancy in Dalhatu Araf Specialist Hospital Lafia Nigeria - A 5-year review.	Repeat
263	Ectopic pregnancy in Dalhatu Araf Specialist Hospital Lafia Nigeria - A 5-year review.	Repeat
264	Ectopic pregnancy in Dalhatu Araf Specialist Hospital Lafia Nigeria - A 5-year review.	Repeat
265	Ectopic pregnancy in the era of medical abortion: are we ready for it? Spectrum of sonographic findings and our experience in a tertiary care service hospital of India.	Records removed for other reasons
266	Ectopic pregnancy in the era of medical abortion: are we ready for it? Spectrum of sonographic findings and our experience in a tertiary care service hospital of India.	Repeat
267	Ectopic pregnancy in the era of medical abortion: are we ready for it? Spectrum of sonographic findings and our experience in a tertiary care service hospital of India.	Repeat
268	Ectopic pregnancy in the era of medical abortion: are we ready for it? Spectrum of sonographic findings and our experience in a tertiary care service hospital of India.	Repeat
269	Ectopic pregnancy until proven otherwise even with a negative serum hCG test: A case report.	Records removed for other reasons
270	Ectopic pregnancy until proven otherwise even with a negative serum hCG test: A case report.	Repeat
271	Ectopic pregnancy until proven otherwise even with a negative serum hCG test: A case report.	Repeat
272	Ectopic pregnancy until proven otherwise even with a negative serum hCG test: A case report.	Repeat
273	Ectopic pregnancy: a life-threatening gynecological emergency.	Records removed for other reasons
274	Ectopic pregnancy: a life-threatening gynecological emergency.	Repeat
275	Ectopic pregnancy: a life-threatening gynecological emergency.	Repeat
276	Ectopic pregnancy: a life-threatening gynecological emergency.	Repeat
277	Ectopic pregnancy--an analysis of 180 cases.	Records removed for other reasons
278	Ectopic pregnancy--an analysis of 180 cases.	Repeat
279	Ectopic pregnancy--an analysis of 180 cases.	Repeat
280	Ectopic pregnancy--an analysis of 180 cases.	Repeat
281	Edge detection algorithm of ultrasound image in obstetrics and gynecology based on multiplicative gradient	Records removed for other reasons
282	Edge detection algorithm of ultrasound image in obstetrics and gynecology based on multiplicative gradient	Repeat
283	Edge detection algorithm of ultrasound image in obstetrics and gynecology based on multiplicative gradient	Repeat
284	Effect of Chinese Herbal Treatment on Th1-and Th2-Type Cytokines, Progesterone and β -Human Chorionic Gonadotropin in Early Pregnant Women of Threatened Abortion	Records removed for other reasons
285	Effect of Chinese Herbal Treatment on Th1-and Th2-Type Cytokines, Progesterone and β -Human Chorionic Gonadotropin in Early Pregnant Women of Threatened Abortion	Repeat
286	Effect of Chinese Herbal Treatment on Th1-and Th2-Type Cytokines, Progesterone and β -Human Chorionic Gonadotropin in Early Pregnant Women of Threatened Abortion	Repeat
287	Effect of Double Treasure Decoction on Endocrine and Cytokines of Patients with Threatened Abortion	Records removed for other reasons
288	Effect of Double Treasure Decoction on Endocrine and Cytokines of Patients with Threatened Abortion	Repeat
289	Effect of Double Treasure Decoction on Endocrine and Cytokines of Patients with Threatened Abortion	Repeat
290	Effect of Double Treasure Decoction on Endocrine and Cytokines of Patients with Threatened Abortion	Repeat
291	Effect of extended precision nursing on neurobehavioral function and pregnancy outcome in patients with threatened abortion	Records removed for other reasons
292	Effect of extended precision nursing on neurobehavioral function and pregnancy outcome in patients with threatened abortion	Repeat
293	Effect of extended precision nursing on neurobehavioral function and pregnancy outcome in patients with threatened abortion	Repeat
294	Effect of Guizhi Fuling Capsule combined with GnRHa on frozen-thawed embryo transfer cycles in patients with endometriosis	Records removed for other reasons
295	Effect of Guizhi Fuling Capsule combined with GnRHa on frozen-thawed embryo transfer cycles in patients with endometriosis	Repeat
296	Effect of Guizhi Fuling Capsule combined with GnRHa on frozen-thawed embryo transfer cycles in patients with endometriosis	Repeat
297	Effect of Guizhi Fuling Capsule combined with GnRHa on frozen-thawed embryo transfer cycles in patients with endometriosis	Repeat
298	Effect of Hui Shi San Recipe on the Expression of SOCS1 and SOCS3 in Maternal Fetal Interface of Threatened Abortion Mice	Records removed for other reasons
299	Effect of Hui Shi San Recipe on the Expression of SOCS1 and SOCS3 in Maternal Fetal Interface of Threatened Abortion Mice	Repeat
300	Effect of Hui Shi San Recipe on the Expression of SOCS1 and SOCS3 in Maternal Fetal Interface of Threatened Abortion Mice	Repeat
301	Effect of Hui Shi San Recipe on the Expression of SOCS1 and SOCS3 in Maternal Fetal Interface of Threatened Abortion Mice	Repeat
302	Effect of Hui Shi San Recipe on the Expression of SOCS1 and SOCS3 in Maternal Fetal Interface of Threatened Abortion Mice	Repeat
303	Effect of Kinesio taping on Pregnancy-related low back pain: A protocol for systematic review and meta-analysis	Records removed for other reasons
304	Effect of Kinesio taping on Pregnancy-related low back pain: A protocol for systematic review and meta-analysis	Repeat
305	Effect of Kinesio taping on Pregnancy-related low back pain: A protocol for systematic review and meta-analysis	Repeat
306	Effect of Kinesio taping on Pregnancy-related low back pain: A protocol for systematic review and meta-analysis	Repeat
307	Effect of Maternal Anemia on the Anthropometric Indices of Newborn	Records removed for other reasons
308	Effect of Maternal Anemia on the Anthropometric Indices of Newborn	Repeat
309	Effect of Maternal Anemia on the Anthropometric Indices of Newborn	Repeat
310	Effect of Maternal Anemia on the Anthropometric Indices of Newborn	Repeat
311	Effect of maternal near miss on neonatal mortality in selected hospitals: Prospective cohort study, Southeast Ethiopia	Records removed for other reasons
312	Effect of maternal near miss on neonatal mortality in selected hospitals: Prospective cohort study, Southeast Ethiopia	Repeat
313	Effect of maternal near miss on neonatal mortality in selected hospitals: Prospective cohort study, Southeast Ethiopia	Repeat
314	Effect of maternal near miss on neonatal mortality in selected hospitals: Prospective cohort study, Southeast Ethiopia	Repeat
315	Effect of Micronized Progesterone on Fetal-Placental Volume in First-Trimester Threatened Abortion	Records removed for other reasons
316	Effect of Micronized Progesterone on Fetal-Placental Volume in First-Trimester Threatened Abortion	Repeat
317	Effect of Micronized Progesterone on Fetal-Placental Volume in First-Trimester Threatened Abortion	Repeat
318	Effect of Micronized Progesterone on Fetal-Placental Volume in First-Trimester Threatened Abortion	Repeat
319	Effect of Photo-Selective Shade Nets on Pollination Process and Nut Development of Corylus avellana L.	Records removed for other reasons
320	Effect of Photo-Selective Shade Nets on Pollination Process and Nut Development of Corylus avellana L.	Repeat
321	Effect of Photo-Selective Shade Nets on Pollination Process and Nut Development of Corylus avellana L.	Repeat
322	Effect of Photo-Selective Shade Nets on Pollination Process and Nut Development of Corylus avellana L.	Repeat
323	Effect of progesterone treatment due to threatened abortion in early pregnancy for obstetric and perinatal outcomes	Records removed for other reasons
324	Effect of progesterone treatment due to threatened abortion in early pregnancy for obstetric and perinatal outcomes	Repeat
325	Effect of progesterone treatment due to threatened abortion in early pregnancy for obstetric and perinatal outcomes	Repeat
326	Effect of progesterone treatment due to threatened abortion in early pregnancy for obstetric and perinatal outcomes	Repeat
327	Effect of the regulatory T cell subsets in peripheral blood on pregnant outcome of the threatened abortion	Records removed for other reasons
328	Effect of the regulatory T cell subsets in peripheral blood on pregnant outcome of the threatened abortion	Repeat
329	Effect of the regulatory T cell subsets in peripheral blood on pregnant outcome of the threatened abortion	Repeat
330	Effect of various doses of gestogens on micronuclei frequency in human peripheral blood lymphocytes of pregnant women	Records removed for other reasons
331	Effect of various doses of gestogens on micronuclei frequency in human peripheral blood lymphocytes of pregnant women	Repeat
332	Effect of various doses of gestogens on micronuclei frequency in human peripheral blood lymphocytes of pregnant women	Repeat
333	Effect of Zhugen Prescription on the Proliferation of Trophoblasts in Advanced Pregnant Women with Threatened Abortion	Records removed for other reasons
334	Effect of Zhugen Prescription on the Proliferation of Trophoblasts in Advanced Pregnant Women with Threatened Abortion	Repeat
335	Effect of Zhugen Prescription on the Proliferation of Trophoblasts in Advanced Pregnant Women with Threatened Abortion	Repeat
336	Effectiveness and Safety of Dan'e Fukang Soft Extract (丹莪妇康煎膏) Combined with Western Medicine for Endometriosis:A Meta-analysis	Records removed for other reasons
337	Effectiveness and Safety of Dan'e Fukang Soft Extract (丹莪妇康煎膏) Combined with Western Medicine for Endometriosis:A Meta-analysis	Repeat
338	Effectiveness and Safety of Dan'e Fukang Soft Extract (丹莪妇康煎膏) Combined with Western Medicine for Endometriosis:A Meta-analysis	Repeat
339	Effectiveness and Safety of Dan'e Fukang Soft Extract (丹莪妇康煎膏) Combined with Western Medicine for Endometriosis:A Meta-analysis	Repeat
340	Effectiveness of an Internet-Based Transdiagnostic Unified Protocol Intervention for the Treatment of Depressive and Anxiety Disorders in Women with Threatened Abortion: A Feasibility Study	Records removed for other reasons
341	Effectiveness of an Internet-Based Transdiagnostic Unified Protocol Intervention for the Treatment of Depressive and Anxiety Disorders in Women with Threatened Abortion: A Feasibility Study	Repeat
342	Effectiveness of an Internet-Based Transdiagnostic Unified Protocol Intervention for the Treatment of Depressive and Anxiety Disorders in Women with Threatened Abortion: A Feasibility Study	Repeat
343	Effectiveness of an Internet-Based Transdiagnostic Unified Protocol Intervention for the Treatment of Depressive and Anxiety Disorders in Women with Threatened Abortion: A Feasibility Study	Repeat
344	Effectiveness of Intermittent Preventive Treatment With Dihydroartemisinin-Piperaqunine Against Malaria in Pregnancy in Tanzania: A Randomized Controlled Trial	Records removed for other reasons
345	Effectiveness of Intermittent Preventive Treatment With Dihydroartemisinin-Piperaqunine Against Malaria in Pregnancy in Tanzania: A Randomized Controlled Trial	Repeat
346	Effectiveness of Intermittent Preventive Treatment With Dihydroartemisinin-Piperaqunine Against Malaria in Pregnancy in Tanzania: A Randomized Controlled Trial	Repeat
347	Effectiveness of Intermittent Preventive Treatment With Dihydroartemisinin-Piperaqunine Against Malaria in Pregnancy in Tanzania: A Randomized Controlled Trial	Repeat
348	Effectiveness of Jian-Pi-An-Tai formula for the pregnancy outcome of in vitro fertilization and embryo transfer in infertile women: Protocol of a randomized controlled trial	Records removed for other reasons
349	Effectiveness of Jian-Pi-An-Tai formula for the pregnancy outcome of in vitro fertilization and embryo transfer in infertile women: Protocol of a randomized controlled trial	Repeat
350	Effectiveness of Jian-Pi-An-Tai formula for the pregnancy outcome of in vitro fertilization and embryo transfer in infertile women: Protocol of a randomized controlled trial	Repeat
351	Effectiveness of Jian-Pi-An-Tai formula for the pregnancy outcome of in vitro fertilization and embryo transfer in infertile women: Protocol of a randomized controlled trial	Repeat
352	Effectiveness of of an Internet-Based Transdiagnostic Unified Protocol Intervention for the Treatment of Depressive and Anxiety Disorders in Women with Threatened Abortion: A Feasibility Study	Records removed for other reasons
353	Effectiveness of of an Internet-Based Transdiagnostic Unified Protocol Intervention for the Treatment of Depressive and Anxiety Disorders in Women with Threatened Abortion: A Feasibility Study	Repeat
354	Effectiveness of of an Internet-Based Transdiagnostic Unified Protocol Intervention for the Treatment of Depressive and Anxiety Disorders in Women with Threatened Abortion: A Feasibility Study	Repeat
355	Effectiveness of of an Internet-Based Transdiagnostic Unified Protocol Intervention for the Treatment of Depressive and Anxiety Disorders in Women with Threatened Abortion: A Feasibility Study	Repeat
356	EFFECTIVENESS OF THE MAGNESIUM APPLICATION IN OBSTETRICAL PRACTICE.	Records removed for other reasons
357	EFFECTIVENESS OF THE MAGNESIUM APPLICATION IN OBSTETRICAL PRACTICE.	Repeat
358	EFFECTIVENESS OF THE MAGNESIUM APPLICATION IN OBSTETRICAL PRACTICE.	Repeat
359	EFFECTIVENESS OF THE MAGNESIUM APPLICATION IN OBSTETRICAL PRACTICE.	Repeat
360	Effects of a Potato Spindle Tuber Viroid Tomato Strain on the Symptoms, Biomass, and Yields of Classical Indicator and Currently Grown Potato and Tomato Cultivars	Records removed for other reasons
361	Effects of a Potato Spindle Tuber Viroid Tomato Strain on the Symptoms, Biomass, and Yields of Classical Indicator and Currently Grown Potato and Tomato Cultivars	Repeat
362	Effects of a Potato Spindle Tuber Viroid Tomato Strain on the Symptoms, Biomass, and Yields of Classical Indicator and Currently Grown Potato and Tomato Cultivars	Repeat
363	Effects of a Potato Spindle Tuber Viroid Tomato Strain on the Symptoms, Biomass, and Yields of Classical Indicator and Currently Grown Potato and Tomato Cultivars	Repeat
364	Effects of anthropogenic disturbances on the regeneration of an Andean tree species	Records removed for other reasons
365	Effects of anthropogenic disturbances on the regeneration of an Andean tree species	Repeat
366	Effects of anthropogenic disturbances on the regeneration of an Andean tree species	Repeat
367	Effects of anthropogenic disturbances on the regeneration of an Andean tree species	Repeat
368	Effects of bacillus coagulans tablets prevention of threatened abortion spuc women gastrointestinal dysfunction	Records removed for other reasons
369	Effects of bacillus coagulans tablets prevention of threatened abortion spuc women gastrointestinal dysfunction	Repeat
370	Effects of bacillus coagulans tablets prevention of threatened abortion spuc women gastrointestinal dysfunction	Repeat
371	Effects of bacillus coagulans tablets prevention of threatened abortion spuc women gastrointestinal dysfunction	Repeat
372	Effects of calreticulin mediated apoptosis during the early threatened abortion	Records removed for other reasons
373	Effects of calreticulin mediated apoptosis during the early threatened abortion	Repeat
374	Effects of calreticulin mediated apoptosis during the early threatened abortion	Repeat
375	Effects of calreticulin mediated apoptosis during the early threatened abortion	Repeat
376	Effects of central obesity on maternal complications in Korean women of reproductive age	Records removed for other reasons
377	Effects of central obesity on maternal complications in Korean women of reproductive age	Repeat
378	Effects of central obesity on maternal complications in Korean women of reproductive age	Repeat
379	Effects of central obesity on maternal complications in Korean women of reproductive age	Repeat
380	Effects of cognitive behavioral intervention on negative mood of the patients with threatened abortion	Records removed for other reasons
381	Effects of cognitive behavioral intervention on negative mood of the patients with threatened abortion	Repeat
382	Effects of cognitive behavioral intervention on negative mood of the patients with threatened abortion	Repeat
383	Effects of cognitive behavioral intervention on negative mood of the patients with threatened abortion	Repeat
384	Effects of Different Progesterone Doses on the Concentrations of Proinflammatory and Anti-inflammatory Cytokines in Pregnant Women With Threatened Abortion	Records removed for other reasons
385	Effects of Different Progesterone Doses on the Concentrations of Proinflammatory and Anti-inflammatory Cytokines in Pregnant Women With Threatened Abortion	Repeat
386	Effects of Different Progesterone Doses on the Concentrations of Proinflammatory and Anti-inflammatory Cytokines in Pregnant Women With Threatened Abortion	Repeat
387	Effects of different treatment methods on clinical efficacy and fertility outcomes of patients with adenomyosis	Records removed for other reasons
388	Effects of different treatment methods on clinical efficacy and fertility outcomes of patients with adenomyosis	Repeat
389	Effects of different treatment methods on clinical efficacy and fertility outcomes of patients with adenomyosis	Repeat
390	Effects of different treatment methods on clinical efficacy and fertility outcomes of patients with adenomyosis	Repeat
391	Effects of different treatment methods on clinical efficacy and fertility outcomes of patients with adenomyosis	Repeat
392	Effects of different treatment methods on clinical efficacy and fertility outcomes of patients with adenomyosis	Repeat
393	Effects of different treatment methods on clinical efficacy and fertility outcomes of patients with adenomyosis	Repeat
394	Effects of dysregulated glucose metabolism on the occurrence and ART outcome of endometriosis	Records removed for other reasons
395	Effects of dysregulated glucose metabolism on the occurrence and ART outcome of endometriosis	Repeat
396	Effects of dysregulated glucose metabolism on the occurrence and ART outcome of endometriosis	Repeat
397	Effects of dysregulated glucose metabolism on the occurrence and ART outcome of endometriosis	Repeat
398	Effects of dysregulated glucose metabolism on the occurrence and ART outcome of endometriosis	Repeat
399	Effects of dysregulated glucose metabolism on the occurrence and ART outcome of endometriosis	Repeat
400	Effects of dysregulated glucose metabolism on the occurrence and ART outcome of endometriosis	Repeat
401	Effects of endometriomas on ooccyte quality, embryo quality, and pregnancy rates in in vitro fertilization cycles: a prospective, case-controlled study	Records removed for other reasons
402	Effects of endometriomas on ooccyte quality, embryo quality, and pregnancy rates in in vitro fertilization cycles: a prospective, case-controlled study	Repeat
403	Effects of endometriomas on ooccyte quality, embryo quality, and pregnancy rates in in vitro fertilization cycles: a prospective, case-controlled study	Repeat
404	Effects of endometriomas on ooccyte quality, embryo quality, and pregnancy rates in in vitro fertilization cycles: a prospective, case-controlled study	Repeat
405	Effects of endometriomas on ooccyte quality, embryo quality, and pregnancy rates in in vitro fertilization cycles: a prospective, case-controlled study	Repeat
406	Effects of endometriomas on ooccyte quality, embryo quality, and pregnancy rates in in vitro fertilization cycles: a prospective, case-controlled study	Repeat
407	Effects of endometriomas on ooccyte quality, embryo quality, and pregnancy rates in in vitro fertilization cycles: a prospective, case-controlled study	Repeat
408	Effects of endometriomas on oocyte quality, embryo quality, and pregnancy rates in in vitro fertilization cycles: A prospective, case-controlled study	Records removed for other reasons
409	Effects of endometriomas on oocyte quality, embryo quality, and pregnancy rates in in vitro fertilization cycles: A prospective, case-controlled study	Repeat
410	Effects of endometriomas on oocyte quality, embryo quality, and pregnancy rates in in vitro fertilization cycles: A prospective, case-controlled study	Repeat
411	Effects of Guyuan Wentai Decoction Combined with Progestin on Hemorheological Indexes,Serum Levels of MCP-1 and IL-1beta in Patients with Threatened Abortion	Records removed for other reasons
412	Effects of Guyuan Wentai Decoction Combined with Progestin on Hemorheological Indexes,Serum Levels of MCP-1 and IL-1beta in Patients with Threatened Abortion	Repeat
413	Effects of Guyuan Wentai Decoction Combined with Progestin on Hemorheological Indexes,Serum Levels of MCP-1 and IL-1beta in Patients with Threatened Abortion	Repeat
414	Effects of hot spring bathing on pregnancy and labor	Records removed for other reasons
415	Effects of hot spring bathing on pregnancy and labor	Repeat
416	Effects of hot spring bathing on pregnancy and labor	Repeat
417	Effects of hot spring bathing on pregnancy and labor	Repeat
418	Effects of Local Plant Density and Incomplete Dichogamy on the Reproductive Success of the Rare Neotropical Palm Geonoma epetiolata	Records removed for other reasons
419	Effects of Local Plant Density and Incomplete Dichogamy on the Reproductive Success of the Rare Neotropical Palm Geonoma epetiolata	Repeat
420	Effects of Local Plant Density and Incomplete Dichogamy on the Reproductive Success of the Rare Neotropical Palm Geonoma epetiolata	Repeat
421	Effects of localization of uterine adenomyosis on clinical features and pregnancy outcome	Records removed for other reasons
422	Effects of localization of uterine adenomyosis on clinical features and pregnancy outcome	Repeat
423	Effects of localization of uterine adenomyosis on clinical features and pregnancy outcome	Repeat
424	Effects of maternal socio-demographic and perinatal factors on birth defects: a nested case-control study	Records removed for other reasons
425	Effects of maternal socio-demographic and perinatal factors on birth defects: a nested case-control study	Repeat
426	Effects of maternal socio-demographic and perinatal factors on birth defects: a nested case-control study	Repeat
427	Effects of maternal socio-demographic and perinatal factors on birth defects: a nested case-control study	Repeat
428	Effects of method of tonifying kidney and invigorating spleen on serum IL-6 and TNF-alpha in threatened abortion patients with PCOS-IR	Records removed for other reasons
429	Effects of method of tonifying kidney and invigorating spleen on serum IL-6 and TNF-alpha in threatened abortion patients with PCOS-IR	Repeat
430	Effects of method of tonifying kidney and invigorating spleen on serum IL-6 and TNF-alpha in threatened abortion patients with PCOS-IR	Repeat
431	Effects of method of tonifying kidney and invigorating spleen on serum IL-6 and TNF-alpha in threatened abortion patients with PCOS-IR	Repeat
432	Effects of Natural Progesterone and Synthetic Progestin on Germ Layer Gene Expression in a Human Embryoid Body Model	Records removed for other reasons
433	Effects of Natural Progesterone and Synthetic Progestin on Germ Layer Gene Expression in a Human Embryoid Body Model	Repeat
434	Effects of Natural Progesterone and Synthetic Progestin on Germ Layer Gene Expression in a Human Embryoid Body Model	Repeat
435	Effects of Natural Progesterone and Synthetic Progestin on Germ Layer Gene Expression in a Human Embryoid Body Model	Repeat
436	Effects of Ovine Monocyte-Derived Macrophage Infection by Recently Isolated Toxoplasma gondii Strains Showing Different Phenotypic Traits	Records removed for other reasons
437	Effects of Ovine Monocyte-Derived Macrophage Infection by Recently Isolated Toxoplasma gondii Strains Showing Different Phenotypic Traits	Repeat
438	Effects of Ovine Monocyte-Derived Macrophage Infection by Recently Isolated Toxoplasma gondii Strains Showing Different Phenotypic Traits	Repeat
439	Effects of Ovine Monocyte-Derived Macrophage Infection by Recently Isolated Toxoplasma gondii Strains Showing Different Phenotypic Traits	Repeat
440	Effects of Pangshi Antai Decoction (庞氏安胎汤) on Serum Immune Factors and Hormone Levels in Rats with Threatened Abortion	Records removed for other reasons
441	Effects of Pangshi Antai Decoction (庞氏安胎汤) on Serum Immune Factors and Hormone Levels in Rats with Threatened Abortion	Repeat
442	Effects of Pangshi Antai Decoction (庞氏安胎汤) on Serum Immune Factors and Hormone Levels in Rats with Threatened Abortion	Repeat
443	Effects of Perinatal Complications on Coagulation Function in Pregnant Women	Records removed for other reasons
444	Effects of Perinatal Complications on Coagulation Function in Pregnant Women	Repeat
445	Effects of Perinatal Complications on Coagulation Function in Pregnant Women	Repeat
446	Effects of Perinatal Complications on Coagulation Function in Pregnant Women	Repeat
447	Effects of perinatal exposure to nonylphenol on delivery outcomes of pregnant rats and inflammatory hepatic injury in newborn rats	Records removed for other reasons
448	Effects of perinatal exposure to nonylphenol on delivery outcomes of pregnant rats and inflammatory hepatic injury in newborn rats	Repeat
449	Effects of perinatal exposure to nonylphenol on delivery outcomes of pregnant rats and inflammatory hepatic injury in newborn rats	Repeat
450	Effects of perinatal exposure to nonylphenol on delivery outcomes of pregnant rats and inflammatory hepatic injury in newborn rats	Repeat
451	Effects of periodontal basic therapy on pregnancy outcome and inflammatory cytokine of threatened abortion pregnant women	Records removed for other reasons
452	Effects of periodontal basic therapy on pregnancy outcome and inflammatory cytokine of threatened abortion pregnant women	Repeat
453	Effects of periodontal basic therapy on pregnancy outcome and inflammatory cytokine of threatened abortion pregnant women	Repeat
454	Effects of periodontal basic therapy on pregnancy outcome and inflammatory cytokine of threatened abortion pregnant women	Repeat
455	Effects of progesterone treatment on gestational diabetes mellitus in early pregnancy	Records removed for other reasons
456	Effects of progesterone treatment on gestational diabetes mellitus in early pregnancy	Repeat
457	Effects of progesterone treatment on gestational diabetes mellitus in early pregnancy	Repeat
458	Effects of progesterone treatment on gestational diabetes mellitus in early pregnancy	Repeat
459	Effects of Race, Socioeconomic Factors on Emergency Management of Threatened and Early Pregnancy Loss	Records removed for other reasons
460	Effects of Race, Socioeconomic Factors on Emergency Management of Threatened and Early Pregnancy Loss	Repeat
461	Effects of Race, Socioeconomic Factors on Emergency Management of Threatened and Early Pregnancy Loss	Repeat
462	Effects of Race, Socioeconomic Factors on Emergency Management of Threatened and Early Pregnancy Loss	Repeat
463	Effects of the stress experienced by employed pregnant females on their bodies and newborns	Records removed for other reasons
464	Effects of the stress experienced by employed pregnant females on their bodies and newborns	Repeat
465	Effects of the stress experienced by employed pregnant females on their bodies and newborns	Repeat
466	Effects of the stress experienced by employed pregnant females on their bodies and newborns	Repeat
467	Effects of vaginal progesterone on pain and uterine contractility in patients with threatened abortion before twelve weeks of pregnancy	Records removed for other reasons
468	Effects of vaginal progesterone on pain and uterine contractility in patients with threatened abortion before twelve weeks of pregnancy	Repeat
469	Effects of vaginal progesterone on pain and uterine contractility in patients with threatened abortion before twelve weeks of pregnancy	Repeat
470	Effects of Yishen Antai Huayu Recipe on Coagulation Indicators and Pregnancy Outcomes for Early Threatened Abortion Complicated Subchorionic Hematoma Patients with Shen Deficiency Blood Stasis Syndrome	Records removed for other reasons
471	Effects of Yishen Antai Huayu Recipe on Coagulation Indicators and Pregnancy Outcomes for Early Threatened Abortion Complicated Subchorionic Hematoma Patients with Shen Deficiency Blood Stasis Syndrome	Repeat
472	Effects of Yishen Antai Huayu Recipe on Coagulation Indicators and Pregnancy Outcomes for Early Threatened Abortion Complicated Subchorionic Hematoma Patients with Shen Deficiency Blood Stasis Syndrome	Repeat
473	Efficacy and Safety of Azithromycin-Chloroquine versus Sulfadoxine-Pyrimethamine for Intermittent Preventive Treatment of Plasmodium falciparum Malaria Infection in Pregnant Women in Africa: An Open-Label, Randomized Trial	Records removed for other reasons
474	Efficacy and Safety of Azithromycin-Chloroquine versus Sulfadoxine-Pyrimethamine for Intermittent Preventive Treatment of Plasmodium falciparum Malaria Infection in Pregnant Women in Africa: An Open-Label, Randomized Trial	Repeat
475	Efficacy and Safety of Azithromycin-Chloroquine versus Sulfadoxine-Pyrimethamine for Intermittent Preventive Treatment of Plasmodium falciparum Malaria Infection in Pregnant Women in Africa: An Open-Label, Randomized Trial	Repeat
476	Efficacy and Safety of Azithromycin-Chloroquine versus Sulfadoxine-Pyrimethamine for Intermittent Preventive Treatment of Plasmodium falciparum Malaria Infection in Pregnant Women in Africa: An Open-Label, Randomized Trial	Repeat
477	Efficacy and Safety of Platinum-Based Chemotherapy for Ovarian Cancer During Pregnancy: A Systematic Review and Meta-Analysis	Records removed for other reasons
478	Efficacy and Safety of Platinum-Based Chemotherapy for Ovarian Cancer During Pregnancy: A Systematic Review and Meta-Analysis	Repeat
479	Efficacy and Safety of Platinum-Based Chemotherapy for Ovarian Cancer During Pregnancy: A Systematic Review and Meta-Analysis	Repeat
480	Efficacy and safety of traditional Chinese herbal medicine in the treatment of threatened abortion A protocol for systematic review and meta-analysis	Records removed for other reasons
481	Efficacy and safety of traditional Chinese herbal medicine in the treatment of threatened abortion A protocol for systematic review and meta-analysis	Repeat
482	Efficacy and safety of traditional Chinese herbal medicine in the treatment of threatened abortion A protocol for systematic review and meta-analysis	Repeat
483	Efficacy and safety of traditional Chinese herbal medicine in the treatment of threatened abortion A protocol for systematic review and meta-analysis	Repeat
484	Efficacy of Bushen Yangxue Antaitang on Patients with Threatened Abortion Combined with Hypothyroidism and Its Effect on Pregnant Hormone Level and Thyroid Function	Records removed for other reasons
485	Efficacy of Bushen Yangxue Antaitang on Patients with Threatened Abortion Combined with Hypothyroidism and Its Effect on Pregnant Hormone Level and Thyroid Function	Repeat
486	Efficacy of Bushen Yangxue Antaitang on Patients with Threatened Abortion Combined with Hypothyroidism and Its Effect on Pregnant Hormone Level and Thyroid Function	Repeat
487	Efficacy of Bushen Yangxue Antaitang on Patients with Threatened Abortion Combined with Hypothyroidism and Its Effect on Pregnant Hormone Level and Thyroid Function	Repeat
488	Efficacy of local aspiration in the conservative treatment of live interstitial pregnancy coexisting with live intrauterine pregnancy after in vitro fertilization and embryo transfer	Records removed for other reasons
489	Efficacy of local aspiration in the conservative treatment of live interstitial pregnancy coexisting with live intrauterine pregnancy after in vitro fertilization and embryo transfer	Repeat
490	Efficacy of local aspiration in the conservative treatment of live interstitial pregnancy coexisting with live intrauterine pregnancy after in vitro fertilization and embryo transfer	Repeat
491	Efficacy of local aspiration in the conservative treatment of live interstitial pregnancy coexisting with live intrauterine pregnancy after in vitro fertilization and embryo transfer	Repeat
492	Efficacy of phloroglucinol for the treatment of pain of gynaecologic or obstetrical origin: a systematic review of literature of randomised controlled trials	Records removed for other reasons
493	Efficacy of phloroglucinol for the treatment of pain of gynaecologic or obstetrical origin: a systematic review of literature of randomised controlled trials	Repeat
494	Efficacy of phloroglucinol for the treatment of pain of gynaecologic or obstetrical origin: a systematic review of literature of randomised controlled trials	Repeat
495	Efficacy of phloroglucinol for the treatment of pain of gynaecologic or obstetrical origin: a systematic review of literature of randomised controlled trials	Repeat
496	Efficacy of progesterone with different administrations in treatment of patients with early threatened abortion and its effects on serum progesterone level	Records removed for other reasons
497	Efficacy of progesterone with different administrations in treatment of patients with early threatened abortion and its effects on serum progesterone level	Repeat
498	Efficacy of progesterone with different administrations in treatment of patients with early threatened abortion and its effects on serum progesterone level	Repeat
499	Efficacy of progesterone with different administrations in treatment of patients with early threatened abortion and its effects on serum progesterone level	Repeat
500	Efficacy of the Kampo medicine Xiong-gui-jiao-ai-tang, a traditional herbal medicine, in the treatment of threatened abortion in early pregnancy	Records removed for other reasons
501	Efficacy of the Kampo medicine Xiong-gui-jiao-ai-tang, a traditional herbal medicine, in the treatment of threatened abortion in early pregnancy	Repeat
502	Efficacy of the Kampo medicine Xiong-gui-jiao-ai-tang, a traditional herbal medicine, in the treatment of threatened abortion in early pregnancy	Repeat
503	Efficacy of transabdominal ultrasound examination in the diagnosis of early pregnancy complications in an emergency department	Records removed for other reasons
504	Efficacy of transabdominal ultrasound examination in the diagnosis of early pregnancy complications in an emergency department	Repeat
505	Efficacy of transabdominal ultrasound examination in the diagnosis of early pregnancy complications in an emergency department	Repeat
506	Efficacy of transabdominal ultrasound examination in the diagnosis of early pregnancy complications in an emergency department	Repeat
507	Efficacy Safety and Economics of Human Chorionic Gonadotropin in the Treatment of Threatened Abortion	Records removed for other reasons
508	Efficacy Safety and Economics of Human Chorionic Gonadotropin in the Treatment of Threatened Abortion	Repeat
509	Efficacy Safety and Economics of Human Chorionic Gonadotropin in the Treatment of Threatened Abortion	Repeat
510	Efficacy Safety and Economics of Human Chorionic Gonadotropin in the Treatment of Threatened Abortion	Repeat
511	Efficiencies of serum D-dimer, fibrinogen, pregnancy-associated plasma protein-A alone and in combination to predict missed abortion in early pregnancy(8~12 weeks)	Records removed for other reasons
512	El derecho a la vida y la jurisprudencia de la Corte Constitucional de Colombia sobre la eutanasia, el suicidio asistido y el aborto	Records removed for other reasons
513	El derecho a la vida y la jurisprudencia de la Corte Constitucional de Colombia sobre la eutanasia, el suicidio asistido y el aborto	Repeat
514	El derecho a la vida y la jurisprudencia de la Corte Constitucional de Colombia sobre la eutanasia, el suicidio asistido y el aborto	Repeat
515	El derecho a la vida y la jurisprudencia de la Corte Constitucional de Colombia sobre la eutanasia, el suicidio asistido y el aborto	Repeat
516	Elevated circulating IL-β and TNF-alpha, and unaltered IL-6 in first-trimester pregnancies complicated by threatened abortion with an adverse outcome	Records removed for other reasons
517	Elevated circulating IL-β and TNF-alpha, and unaltered IL-6 in first-trimester pregnancies complicated by threatened abortion with an adverse outcome	Repeat
518	Elevated circulating IL-β and TNF-alpha, and unaltered IL-6 in first-trimester pregnancies complicated by threatened abortion with an adverse outcome	Repeat
519	Elevated circulating IL-β and TNF-alpha, and unaltered IL-6 in first-trimester pregnancies complicated by threatened abortion with an adverse outcome	Repeat
520	Elevated CO2 alleviates the negative impact of heat stress on wheat physiology but not on grain yield	Records removed for other reasons
521	Elevated CO2 alleviates the negative impact of heat stress on wheat physiology but not on grain yield	Repeat
522	Elevated CO2 alleviates the negative impact of heat stress on wheat physiology but not on grain yield	Repeat
523	Elevated CO2 alleviates the negative impact of heat stress on wheat physiology but not on grain yield	Repeat
524	ELISA test for the detection of an immunological blocking factor in human pregnancy serum.	Records removed for other reasons
525	ELISA test for the detection of an immunological blocking factor in human pregnancy serum.	Repeat
526	ELISA test for the detection of an immunological blocking factor in human pregnancy serum.	Repeat
527	Em nome de Deus: O jogo de ideologia e poder da bancada evangélica no Congresso Nacional nas 54ª e 55ª legislaturas e o risco para a democracia brasileiraIn the Name of God: The Game of Ideology and Power of the Evangelical Bench in the National Congress in the 54th and 55th Legislatures and the Risk for Brazilian Democracy	Records removed for other reasons
528	Em nome de Deus: O jogo de ideologia e poder da bancada evangélica no Congresso Nacional nas 54ª e 55ª legislaturas e o risco para a democracia brasileiraIn the Name of God: The Game of Ideology and Power of the Evangelical Bench in the National Congress in the 54th and 55th Legislatures and the Risk for Brazilian Democracy	Repeat
529	Em nome de Deus: O jogo de ideologia e poder da bancada evangélica no Congresso Nacional nas 54ª e 55ª legislaturas e o risco para a democracia brasileiraIn the Name of God: The Game of Ideology and Power of the Evangelical Bench in the National Congress in the 54th and 55th Legislatures and the Risk for Brazilian Democracy	Repeat
530	Embolization of uterine arteriovenous malformation	Records removed for other reasons
531	Embolization of uterine arteriovenous malformation	Repeat
532	Embolization of uterine arteriovenous malformation	Repeat
533	Emergencies in Early Pregnancy	Records removed for other reasons
534	Emergencies in Early Pregnancy	Repeat
535	Emergencies in Early Pregnancy	Repeat
536	Emergency Contraception: Access and Challenges at Times of Uncertainty	Records removed for other reasons
537	Emergency Contraception: Access and Challenges at Times of Uncertainty	Repeat
538	Emergency Contraception: Access and Challenges at Times of Uncertainty	Repeat
539	Emergency Contraception: Access and Challenges at Times of Uncertainty	Repeat
540	Emergency department use by pregnant women in Ontario: a retrospective population-based cohort study.	Records removed for other reasons
541	Emergency department use by pregnant women in Ontario: a retrospective population-based cohort study.	Repeat
542	Emergency department use by pregnant women in Ontario: a retrospective population-based cohort study.	Repeat
543	Emergency department use by pregnant women in Ontario: a retrospective population-based cohort study.	Repeat
544	Emergency hysterectomy in a tertiary care hospital: indications, surgical outcomes and challenges: a 2-year retrospective descriptive cross-sectional study	Records removed for other reasons
545	Emergency hysterectomy in a tertiary care hospital: indications, surgical outcomes and challenges: a 2-year retrospective descriptive cross-sectional study	Repeat
546	Emergency hysterectomy in a tertiary care hospital: indications, surgical outcomes and challenges: a 2-year retrospective descriptive cross-sectional study	Repeat
547	Emergency hysterectomy in a tertiary care hospital: indications, surgical outcomes and challenges: a 2-year retrospective descriptive cross-sectional study	Repeat
548	Emergency obstetric care and referral: experience of two midwife-led health centres in rural Rajasthan, India	Records removed for other reasons
549	Emergency obstetric care and referral: experience of two midwife-led health centres in rural Rajasthan, India	Repeat
550	Emergency obstetric care and referral: experience of two midwife-led health centres in rural Rajasthan, India	Repeat
551	Emergency obstetric care and referral: experience of two midwife-led health centres in rural Rajasthan, India	Repeat
552	Emotion and Cognition in Moral Judgment	Records removed for other reasons
553	Emotion and Cognition in Moral Judgment	Repeat
554	Emotion and Cognition in Moral Judgment	Repeat
555	Emotional and behavioral problems, social competence and risk factors in 6-16-year-old students in Beijing, China	Records removed for other reasons
556	Emotional and behavioral problems, social competence and risk factors in 6-16-year-old students in Beijing, China	Repeat
557	Emotional and behavioral problems, social competence and risk factors in 6-16-year-old students in Beijing, China	Repeat
558	Emotional and behavioral problems, social competence and risk factors in 6-16-year-old students in Beijing, China	Repeat
559	Endocrine Abnormalities in Mosaic Trisomy 16 Adolescent: A Case Report.	Records removed for other reasons
560	Endocrine Abnormalities in Mosaic Trisomy 16 Adolescent: A Case Report.	Repeat
561	Endocrine Abnormalities in Mosaic Trisomy 16 Adolescent: A Case Report.	Repeat
562	Endometrial carcinoma in a gravid uterus: a case report and literature review	Records removed for other reasons
563	Endometrial carcinoma in a gravid uterus: a case report and literature review	Repeat
564	Endometrial carcinoma in a gravid uterus: a case report and literature review	Repeat
565	Endometrial protein PP14 and CA-125 in recurrent miscarriage patients; correlation with pregnancy outcome	Records removed for other reasons
566	Endometrial protein PP14 and CA-125 in recurrent miscarriage patients; correlation with pregnancy outcome	Repeat
567	Endometrial protein PP14 and CA-125 in recurrent miscarriage patients; correlation with pregnancy outcome	Repeat
568	Endometrial protein PP14 and CA-125 in recurrent miscarriage patients; correlation with pregnancy outcome	Repeat
569	Endometrial protein PP14 and CA-125 in recurrent miscarriage patients; correlation with pregnancy outcome	Repeat
570	Endometriosis and Recurrent Pregnancy Loss as New Risk Factors for Venous Thromboembolism during Pregnancy and Post-Partum: The JECS Birth Cohort	Records removed for other reasons
571	Endometriosis and Recurrent Pregnancy Loss as New Risk Factors for Venous Thromboembolism during Pregnancy and Post-Partum: The JECS Birth Cohort	Repeat
572	Endometriosis and Recurrent Pregnancy Loss as New Risk Factors for Venous Thromboembolism during Pregnancy and Post-Partum: The JECS Birth Cohort	Repeat
573	Endometriosis and Recurrent Pregnancy Loss as New Risk Factors for Venous Thromboembolism during Pregnancy and Post-Partum: The JECS Birth Cohort	Repeat
574	Endometriosis causing very high early first trimester serum CA 125 levels	Records removed for other reasons
575	Endometriosis causing very high early first trimester serum CA 125 levels	Repeat
576	Endometriosis causing very high early first trimester serum CA 125 levels	Repeat
577	Endometriosis causing very high early first trimester serum CA 125 levels	Repeat
578	Endometriosis-associated clear cell carcinoma arising in caesarean section scar: a case report and review of the literature	Records removed for other reasons
579	Endometriosis-associated clear cell carcinoma arising in caesarean section scar: a case report and review of the literature	Repeat
580	Endometriosis-associated clear cell carcinoma arising in caesarean section scar: a case report and review of the literature	Repeat
581	Endometriosis-associated clear cell carcinoma arising in caesarean section scar: a case report and review of the literature	Repeat
582	Environmental Risk Factors for Nonsyndromic Cleft Lip and/or Cleft Palate in Xinjiang Province, China: A Multiethnic Study	Records removed for other reasons
583	Environmental Risk Factors for Nonsyndromic Cleft Lip and/or Cleft Palate in Xinjiang Province, China: A Multiethnic Study	Repeat
584	Environmental Risk Factors for Nonsyndromic Cleft Lip and/or Cleft Palate in Xinjiang Province, China: A Multiethnic Study	Repeat
585	Environmental Risk Factors for Nonsyndromic Cleft Lip and/or Cleft Palate in Xinjiang Province, China: A Multiethnic Study	Repeat
586	Epidemiological analysis of Microtia: A retrospective study in 345 patients in China	Records removed for other reasons
587	Epidemiological analysis of Microtia: A retrospective study in 345 patients in China	Repeat
588	Epidemiological analysis of Microtia: A retrospective study in 345 patients in China	Repeat
589	Epidemiological analysis of Microtia: A retrospective study in 345 patients in China	Repeat
590	Epidemiology and perinatal risk factors of neonatal asphyxia in Hubei Enshi Tujia and Miao Autonomous Prefecture	Records removed for other reasons
591	Epidemiology and perinatal risk factors of neonatal asphyxia in Hubei Enshi Tujia and Miao Autonomous Prefecture	Repeat
592	Epidemiology and perinatal risk factors of neonatal asphyxia in Hubei Enshi Tujia and Miao Autonomous Prefecture	Repeat
593	Epidemiology and perinatal risk factors of neonatal asphyxia in Hubei Enshi Tujia and Miao Autonomous Prefecture	Repeat
594	Epidemiology and reproductive outcomes of EHV-1 abortion epizootics in unvaccinated Thoroughbred mares in South Africa	Records removed for other reasons
595	Epidemiology and reproductive outcomes of EHV-1 abortion epizootics in unvaccinated Thoroughbred mares in South Africa	Repeat
596	Epidemiology and reproductive outcomes of EHV-1 abortion epizootics in unvaccinated Thoroughbred mares in South Africa	Repeat
597	Epidemiology and Risk Factors of Functional Constipation in Pregnant Women	Records removed for other reasons
598	Epidemiology and Risk Factors of Functional Constipation in Pregnant Women	Repeat
599	Epidemiology and Risk Factors of Functional Constipation in Pregnant Women	Repeat
600	Epidemiology and Risk Factors of Functional Constipation in Pregnant Women	Repeat
601	Epidemiology of antenatal depression among women with high-risk pregnancies due to obstetric complications: a scoping review	Records removed for other reasons
602	Epidemiology of antenatal depression among women with high-risk pregnancies due to obstetric complications: a scoping review	Repeat
603	Epidemiology of antenatal depression among women with high-risk pregnancies due to obstetric complications: a scoping review	Repeat
604	Epidemiology of antenatal depression among women with high-risk pregnancies due to obstetric complications: a scoping review	Repeat
605	Epidemiology of congenital eye malformations in 131,760 consecutive births.	Records removed for other reasons
606	Epidemiology of congenital eye malformations in 131,760 consecutive births.	Repeat
607	Epidemiology of congenital eye malformations in 131,760 consecutive births.	Repeat
608	Epidemiology of congenital eye malformations in 131,760 consecutive births.	Repeat
609	Epidemiology of placenta accreta spectrum disorders in Chinese pregnant women: A multicenter hospital-based study	Records removed for other reasons
610	Epidemiology of placenta accreta spectrum disorders in Chinese pregnant women: A multicenter hospital-based study	Repeat
611	Epidemiology of placenta accreta spectrum disorders in Chinese pregnant women: A multicenter hospital-based study	Repeat
612	Epidemiology of placenta accreta spectrum disorders in Chinese pregnant women: A multicenter hospital-based study	Repeat
613	Ergotismo del sistema nervioso central: Reporte de dos muertes maternas asociadas a vasoespasmo cerebral por medicamentos derivados del ergot en Antioquia, Colombia, y revisión de la literatura	Records removed for other reasons
614	Ergotismo del sistema nervioso central: Reporte de dos muertes maternas asociadas a vasoespasmo cerebral por medicamentos derivados del ergot en Antioquia, Colombia, y revisión de la literatura	Repeat
615	Ergotismo del sistema nervioso central: Reporte de dos muertes maternas asociadas a vasoespasmo cerebral por medicamentos derivados del ergot en Antioquia, Colombia, y revisión de la literatura	Repeat
616	Erroneously Suspected Ovarian Cancer in a 38-Year-Old Woman with Pelvic Inflammatory Disease and Chlamydia.	Records removed for other reasons
617	Erroneously Suspected Ovarian Cancer in a 38-Year-Old Woman with Pelvic Inflammatory Disease and Chlamydia.	Repeat
618	Erroneously Suspected Ovarian Cancer in a 38-Year-Old Woman with Pelvic Inflammatory Disease and Chlamydia.	Repeat
619	Establishing model for predicting risk of spontaneous abortion, by detecting serum levels of e.g. pregnancy-associated plasma protein and nuchal translucency in pregnant women, and comparing with distribution of multiple of median	Records removed for other reasons
620	Establishing model for predicting risk of spontaneous abortion, by detecting serum levels of e.g. pregnancy-associated plasma protein and nuchal translucency in pregnant women, and comparing with distribution of multiple of median	Repeat
621	Establishing model for predicting risk of spontaneous abortion, by detecting serum levels of e.g. pregnancy-associated plasma protein and nuchal translucency in pregnant women, and comparing with distribution of multiple of median	Repeat
622	Estimation Of CA-125 Level In First Trimester Threatened Abortion	Data not expressed as SEN and SPE
623	Estimation Of CA-125 Level In First Trimester Threatened Abortion	Records removed for other reasons
624	Estimation Of CA-125 Level In First Trimester Threatened Abortion	Repeat
625	Estimation Of CA-125 Level In First Trimester Threatened Abortion	Repeat
626	Estrategia de evaluación genética en el Síndrome West	Records removed for other reasons
627	Estrategia de evaluación genética en el Síndrome West	Repeat
628	Estrategia de evaluación genética en el Síndrome West	Repeat
629	Estrategia de evaluación genética en el Síndrome West	Repeat
630	Ethical challenges in the treatment of psychotic pregnancy denial	Records removed for other reasons
631	Ethical challenges in the treatment of psychotic pregnancy denial	Repeat
632	Ethical challenges in the treatment of psychotic pregnancy denial	Repeat
633	Ethical challenges in the treatment of psychotic pregnancy denial	Repeat
634	Ethics and infectious disease	Records removed for other reasons
635	Ethics and infectious disease	Repeat
636	Ethics and infectious disease	Repeat
637	Ethics and infectious disease	Repeat
638	Ethics of Fertility Sparing Oncologic Surgery in Women	Records removed for other reasons
639	Ethics of Fertility Sparing Oncologic Surgery in Women	Repeat
640	Ethics of Fertility Sparing Oncologic Surgery in Women	Repeat
641	Ética científica del aborto terapéutico	Records removed for other reasons
642	Ética científica del aborto terapéutico	Repeat
643	Ética científica del aborto terapéutico	Repeat
644	Ética científica del aborto terapéutico	Repeat
645	Etiological characteristics of genital tract infections in recurrent spontaneous abortion patients, expressions of TLR4, MIF and bax/bcl-2 in decidual tissues and clinical significance	Records removed for other reasons
646	Etiological characteristics of genital tract infections in recurrent spontaneous abortion patients, expressions of TLR4, MIF and bax/bcl-2 in decidual tissues and clinical significance	Repeat
647	Etiological characteristics of genital tract infections in recurrent spontaneous abortion patients, expressions of TLR4, MIF and bax/bcl-2 in decidual tissues and clinical significance	Repeat
648	Etiological characteristics of genital tract infections in recurrent spontaneous abortion patients, expressions of TLR4, MIF and bax/bcl-2 in decidual tissues and clinical significance	Repeat
649	Eugenics, medicine and psychiatry in Peru	Records removed for other reasons
650	Eugenics, medicine and psychiatry in Peru	Repeat
651	Eugenics, medicine and psychiatry in Peru	Repeat
652	Eugenics, medicine and psychiatry in Peru	Repeat
653	Evaluating the Risks of Systemic Maternal Ivermectin Exposure During Pregnancy in Human and Vertebrate Animals: A Scoping Review	Records removed for other reasons
654	Evaluating the Risks of Systemic Maternal Ivermectin Exposure During Pregnancy in Human and Vertebrate Animals: A Scoping Review	Repeat
655	Evaluating the Risks of Systemic Maternal Ivermectin Exposure During Pregnancy in Human and Vertebrate Animals: A Scoping Review	Repeat
656	Evaluating the Risks of Systemic Maternal Ivermectin Exposure During Pregnancy in Human and Vertebrate Animals: A Scoping Review	Repeat
657	Evaluation and management of adnexal masses during pregnancy	Records removed for other reasons
658	Evaluation and management of adnexal masses during pregnancy	Repeat
659	Evaluation and management of adnexal masses during pregnancy	Repeat
660	Evaluation and management of adnexal masses during pregnancy	Repeat
661	Evaluation of CA125 as a circulating tumor marker for ovarian cancer	Records removed for other reasons
662	Evaluation of CA125 as a circulating tumor marker for ovarian cancer	Repeat
663	Evaluation of CA125 as a circulating tumor marker for ovarian cancer	Repeat
664	Evaluation of CA125 as a circulating tumor marker for ovarian cancer	Repeat
665	Evaluation of first trimester pregnancy in cases of threatened abortion by means of Doppler sonography	Records removed for other reasons
666	Evaluation of first trimester pregnancy in cases of threatened abortion by means of Doppler sonography	Repeat
667	Evaluation of first trimester pregnancy in cases of threatened abortion by means of Doppler sonography	Repeat
668	Evaluation of first trimester pregnancy in cases of threatened abortion by means of Doppler sonography	Repeat
669	Evaluation of hemogram parameters in the diagnosis of ectopic pregnancy and threatened abortion	Records removed for other reasons
670	Evaluation of hemogram parameters in the diagnosis of ectopic pregnancy and threatened abortion	Repeat
671	Evaluation of hemogram parameters in the diagnosis of ectopic pregnancy and threatened abortion	Repeat
672	Evaluation of hemogram parameters in the diagnosis of ectopic pregnancy and threatened abortion	Repeat
673	Evaluation of hemogram parameters in the diagnosis of ectopic pregnancy and threatened abortion	Repeat
674	Evaluation of inflammatory markers in threatened abortions and spontaneous abortions	Records removed for other reasons
675	Evaluation of inflammatory markers in threatened abortions and spontaneous abortions	Repeat
676	Evaluation of inflammatory markers in threatened abortions and spontaneous abortions	Repeat
677	Evaluation of inflammatory markers in threatened abortions and spontaneous abortions	Repeat
678	Evaluation of leukemia inhibitory factor as a marker of ectopic pregnancy	Records removed for other reasons
679	Evaluation of leukemia inhibitory factor as a marker of ectopic pregnancy	Repeat
680	Evaluation of leukemia inhibitory factor as a marker of ectopic pregnancy	Repeat
681	Evaluation of leukemia inhibitory factor as a marker of ectopic pregnancy	Repeat
682	Evaluation of Pregnancy Outcome in Women with First Trimester Vaginal Bleeding: A Longitudinal Study at a Tertiary Care Hospital, Kolkata, India	Records removed for other reasons
683	Evaluation of Pregnancy Outcome in Women with First Trimester Vaginal Bleeding: A Longitudinal Study at a Tertiary Care Hospital, Kolkata, India	Repeat
684	Evaluation of Pregnancy Outcome in Women with First Trimester Vaginal Bleeding: A Longitudinal Study at a Tertiary Care Hospital, Kolkata, India	Repeat
685	Evaluation of Pregnancy Outcome in Women with First Trimester Vaginal Bleeding: A Longitudinal Study at a Tertiary Care Hospital, Kolkata, India	Repeat
686	Evaluation of Pregnancy Risks in Women with Subchorionic Hematoma Using Machine Learning Models	Records removed for other reasons
687	Evaluation of Pregnancy Risks in Women with Subchorionic Hematoma Using Machine Learning Models	Repeat
688	Evaluation of Pregnancy Risks in Women with Subchorionic Hematoma Using Machine Learning Models	Repeat
689	Evaluation of Pregnancy Risks in Women with Subchorionic Hematoma Using Machine Learning Models	Repeat
690	Evaluation of Pregnancy Risks in Women with Subchorionic Hematoma Using Machine Learning Models	Repeat
691	Evaluation of Pregnancy Risks in Women with Subchorionic Hematoma Using Machine Learning Models	Repeat
692	Evaluation of Pregnancy Risks in Women with Subchorionic Hematoma Using Machine Learning Models	Repeat
693	Evaluation of Pregnancy Risks in Women with Subchorionic Hematoma Using Machine Learning Models	Repeat
694	Evaluation of Pregnancy Risks in Women with Subchorionic Hematoma Using Machine Learning Models	Repeat
695	Evaluation of prognostic value of CA125 serum levels in ICSI outcome	Records removed for other reasons
696	Evaluation of prognostic value of CA125 serum levels in ICSI outcome	Repeat
697	Evaluation of prognostic value of CA125 serum levels in ICSI outcome	Repeat
698	Evaluation of prognostic value of CA125 serum levels in ICSI outcome	Repeat
699	Evaluation of prognostic value of CA125 serum levels in ICSI outcome	Repeat
700	Evaluation of prognostic value of CA125 serum levels in ICSI outcome	Repeat
701	Evaluation of Puppies by Apgar Scoring System in Normal Gestation and Threatened Abortion in Canines	Records removed for other reasons
702	Evaluation of Puppies by Apgar Scoring System in Normal Gestation and Threatened Abortion in Canines	Repeat
703	Evaluation of Puppies by Apgar Scoring System in Normal Gestation and Threatened Abortion in Canines	Repeat
704	Evaluation of Puppies by Apgar Scoring System in Normal Gestation and Threatened Abortion in Canines	Repeat
705	Evaluation of serum biomarkers and efficacy of MTX in women with ectopic pregnancy	Records removed for other reasons
706	Evaluation of serum biomarkers and efficacy of MTX in women with ectopic pregnancy	Repeat
707	Evaluation of serum biomarkers and efficacy of MTX in women with ectopic pregnancy	Repeat
708	Evaluation of serum CA 125 concentration before and during hormonal induced cycles as predictor of IVF/ET outcome	Records removed for other reasons
709	Evaluation of serum CA 125 concentration before and during hormonal induced cycles as predictor of IVF/ET outcome	Repeat
710	Evaluation of serum CA 125 concentration before and during hormonal induced cycles as predictor of IVF/ET outcome	Repeat
711	Evaluation of serum CA 125 concentration before and during hormonal induced cycles as predictor of IVF/ET outcome	Repeat
712	Evaluation of serum CA 125 concentrations as predictors of pregnancy with human in vitro fertilization	Records excluded after abstract review
713	Evaluation of serum CA 125 concentrations as predictors of pregnancy with human in vitro fertilization	Records removed for other reasons
714	Evaluation of serum CA 125 concentrations as predictors of pregnancy with human in vitro fertilization	Repeat
715	Evaluation of serum CA 125 concentrations as predictors of pregnancy with human in vitro fertilization	Repeat
716	Evaluation of serum CA 125 concentrations as predictors of pregnancy with human in vitro fertilization	Repeat
717	Evaluation of serum CA 125 concentrations as predictors of pregnancy with human in vitro fertilization	Repeat
718	Evaluation of serum CA 125 concentrations as predictors of pregnancy with human in vitro fertilization	Repeat
719	Evaluation of serum CA 125 concentrations as predictors of pregnancy with human in vitro fertilization	Repeat
720	Evaluation of serum CA 125 concentrations as predictors of pregnancy with human in vitro fertilization	Repeat
721	Evaluation of serum CA125 values in healthy individuals and pregnant women	Records removed for other reasons
722	Evaluation of serum CA125 values in healthy individuals and pregnant women	Repeat
723	Evaluation of serum CA125 values in healthy individuals and pregnant women	Repeat
724	Evaluation of serum CA125 values in healthy individuals and pregnant women	Repeat
725	Evaluation of serum creatine phosphokinase in diagnosis of tubal ectopic pregnancy compared with intrauterine pregnancy and threatened abortion	Records removed for other reasons
726	Evaluation of serum creatine phosphokinase in diagnosis of tubal ectopic pregnancy compared with intrauterine pregnancy and threatened abortion	Repeat
727	Evaluation of serum creatine phosphokinase in diagnosis of tubal ectopic pregnancy compared with intrauterine pregnancy and threatened abortion	Repeat
728	Evaluation of serum creatine phosphokinase in diagnosis of tubal ectopic pregnancy compared with intrauterine pregnancy and threatened abortion	Repeat
729	Evaluation of Serum Procalcitonin, Neutrophil-lymphocyte Ratio and Platelet-lymphocyte Ratio in Pregnancies with Threatened Abortion	Records removed for other reasons
730	Evaluation of Serum Procalcitonin, Neutrophil-lymphocyte Ratio and Platelet-lymphocyte Ratio in Pregnancies with Threatened Abortion	Repeat
731	Evaluation of Serum Procalcitonin, Neutrophil-lymphocyte Ratio and Platelet-lymphocyte Ratio in Pregnancies with Threatened Abortion	Repeat
732	Evaluation of Serum Procalcitonin, Neutrophil-lymphocyte Ratio and Platelet-lymphocyte Ratio in Pregnancies with Threatened Abortion	Repeat
733	Evaluation of the chemical composition of Khaya grandifoliola and Ficus capensis	Records removed for other reasons
734	Evaluation of the chemical composition of Khaya grandifoliola and Ficus capensis	Repeat
735	Evaluation of the chemical composition of Khaya grandifoliola and Ficus capensis	Repeat
736	Evaluation of the chemical composition of Khaya grandifoliola and Ficus capensis	Repeat
737	Evaluation of the Relationship Between Environmental Factors, Nutrition, and Metabolic Changes in Children Diagnosed With Autism in North Cyprus: A Case-Control Study	Records removed for other reasons
738	Evaluation of the Relationship Between Environmental Factors, Nutrition, and Metabolic Changes in Children Diagnosed With Autism in North Cyprus: A Case-Control Study	Repeat
739	Evaluation of the Relationship Between Environmental Factors, Nutrition, and Metabolic Changes in Children Diagnosed With Autism in North Cyprus: A Case-Control Study	Repeat
740	Evaluation of the Relationship Between Environmental Factors, Nutrition, and Metabolic Changes in Children Diagnosed With Autism in North Cyprus: A Case-Control Study	Repeat
741	Evaluation of the role of maternal serum high-sensitivity C-reactive protein in predicting early pregnancy failure	Records removed for other reasons
742	Evaluation of the role of maternal serum high-sensitivity C-reactive protein in predicting early pregnancy failure	Repeat
743	Evaluation of the role of maternal serum high-sensitivity C-reactive protein in predicting early pregnancy failure	Repeat
744	Evaluation of the role of maternal serum high-sensitivity C-reactive protein in predicting early pregnancy failure	Repeat
745	EVALUATION OF TOCOLYTIC ACTIVITY OF ETHANOL EXTRACT OF THE STEM BARK OF FICUS CAPENSIS Thunb. (MORACEAE)	Records removed for other reasons
746	EVALUATION OF TOCOLYTIC ACTIVITY OF ETHANOL EXTRACT OF THE STEM BARK OF FICUS CAPENSIS Thunb. (MORACEAE)	Repeat
747	EVALUATION OF TOCOLYTIC ACTIVITY OF ETHANOL EXTRACT OF THE STEM BARK OF FICUS CAPENSIS Thunb. (MORACEAE)	Repeat
748	Evangelical Sexual Politics in Trump's America	Records removed for other reasons
749	Evangelical Sexual Politics in Trump's America	Repeat
750	Evangelical Sexual Politics in Trump's America	Repeat
751	Evangelical Sexual Politics in Trump's America	Repeat
752	Evidence from three cohort studies on the expression of MUC16 around the time of implantation suggests it is an inhibitor of implantation	Records removed for other reasons
753	Evidence from three cohort studies on the expression of MUC16 around the time of implantation suggests it is an inhibitor of implantation	Repeat
754	Evidence from three cohort studies on the expression of MUC16 around the time of implantation suggests it is an inhibitor of implantation	Repeat
755	Evidence from three cohort studies on the expression of MUC16 around the time of implantation suggests it is an inhibitor of implantation	Repeat
756	Evidencias en indicaciones de la progesterona	Records removed for other reasons
757	Evidencias en indicaciones de la progesterona	Repeat
758	Evidencias en indicaciones de la progesterona	Repeat
759	Evidencias en indicaciones de la progesterona	Repeat
760	Examining Prevalence of Fetal Defects and Related Factors in Neonates Born and Hospitalized in Kerman Reference Hospital: A 66-Month Study	Records removed for other reasons
761	Examining Prevalence of Fetal Defects and Related Factors in Neonates Born and Hospitalized in Kerman Reference Hospital: A 66-Month Study	Repeat
762	Examining Prevalence of Fetal Defects and Related Factors in Neonates Born and Hospitalized in Kerman Reference Hospital: A 66-Month Study	Repeat
763	Examining Prevalence of Fetal Defects and Related Factors in Neonates Born and Hospitalized in Kerman Reference Hospital: A 66-Month Study	Repeat
764	Expectant management of cesarean scar pregnancy in 13 patients	Records removed for other reasons
765	Expectant management of cesarean scar pregnancy in 13 patients	Repeat
766	Expectant management of cesarean scar pregnancy in 13 patients	Repeat
767	Expectant management of cesarean scar pregnancy in 13 patients	Repeat
768	Experience and Skill of Professor You Zhaoling on Diagnosis and Treatment of Previous Cesareanscar Defect	Records removed for other reasons
769	Experience and Skill of Professor You Zhaoling on Diagnosis and Treatment of Previous Cesareanscar Defect	Repeat
770	Experience and Skill of Professor You Zhaoling on Diagnosis and Treatment of Previous Cesareanscar Defect	Repeat
771	Experience and Skill of Professor You Zhaoling on Diagnosis and Treatment of Previous Cesareanscar Defect	Repeat
772	Experiences of women accessing an abortion clinic confronted by religiously motivated demonstrators: a pilot study	Records removed for other reasons
773	Experiences of women accessing an abortion clinic confronted by religiously motivated demonstrators: a pilot study	Repeat
774	Experiences of women accessing an abortion clinic confronted by religiously motivated demonstrators: a pilot study	Repeat
775	Experiences of women accessing an abortion clinic confronted by religiously motivated demonstrators: a pilot study	Repeat
776	Expert Consensus on Clinical Diseases Responding Specifically to Traditional Chinese Medicine: Threatened Abortion	Records removed for other reasons
777	Expert Consensus on Clinical Diseases Responding Specifically to Traditional Chinese Medicine: Threatened Abortion	Repeat
778	Expert Consensus on Clinical Diseases Responding Specifically to Traditional Chinese Medicine: Threatened Abortion	Repeat
779	Expert Consensus on Clinical Diseases Responding Specifically to Traditional Chinese Medicine: Threatened Abortion	Repeat
780	Explanation of the etiology and pathogenesis of threatened abortion from Zhu Bing Yuan Hou Lun	Records removed for other reasons
781	Explanation of the etiology and pathogenesis of threatened abortion from Zhu Bing Yuan Hou Lun	Repeat
782	Explanation of the etiology and pathogenesis of threatened abortion from Zhu Bing Yuan Hou Lun	Repeat
783	Explanation of the etiology and pathogenesis of threatened abortion from Zhu Bing Yuan Hou Lun	Repeat
784	Explore and Utilize Potential Functions of Salviae Miltiorrhizae Radix et Rhizoma	Records removed for other reasons
785	Explore and Utilize Potential Functions of Salviae Miltiorrhizae Radix et Rhizoma	Repeat
786	Explore and Utilize Potential Functions of Salviae Miltiorrhizae Radix et Rhizoma	Repeat
787	Explore and Utilize Potential Functions of Salviae Miltiorrhizae Radix et Rhizoma	Repeat
788	Exploring the role of Chinese herbal medicine in the long-term management of postoperative ovarian endometriotic cysts: a systematic review and meta-analysis	Records removed for other reasons
789	Exploring the role of Chinese herbal medicine in the long-term management of postoperative ovarian endometriotic cysts: a systematic review and meta-analysis	Repeat
790	Exploring the role of Chinese herbal medicine in the long-term management of postoperative ovarian endometriotic cysts: a systematic review and meta-analysis	Repeat
791	Exploring the role of Chinese herbal medicine in the long-term management of postoperative ovarian endometriotic cysts: a systematic review and meta-analysis	Repeat
792	Exploring the role of Chinese herbal medicine in the long-term management of postoperative ovarian endometriotic cysts: a systematic review and meta-analysis	Repeat
793	Exploring the role of Chinese herbal medicine in the long-term management of postoperative ovarian endometriotic cysts: a systematic review and meta-analysis	Repeat
794	Exploring the role of Chinese herbal medicine in the long-term management of postoperative ovarian endometriotic cysts: a systematic review and meta-analysis	Repeat
795	Exploring Young Bi+ Women's Intersecting Mental Health and Sexual and Reproductive Health Experiences in Context: A Multi-Analytic Method Qualitative Study	Records removed for other reasons
796	Exploring Young Bi+ Women's Intersecting Mental Health and Sexual and Reproductive Health Experiences in Context: A Multi-Analytic Method Qualitative Study	Repeat
797	Exploring Young Bi+ Women's Intersecting Mental Health and Sexual and Reproductive Health Experiences in Context: A Multi-Analytic Method Qualitative Study	Repeat
798	Exploring Young Bi+ Women's Intersecting Mental Health and Sexual and Reproductive Health Experiences in Context: A Multi-Analytic Method Qualitative Study	Repeat
799	Exposure to polybrominated diphenyl ethers and female reproductive function: A study in the production area of Shandong, China	Records removed for other reasons
800	Exposure to polybrominated diphenyl ethers and female reproductive function: A study in the production area of Shandong, China	Repeat
801	Exposure to polybrominated diphenyl ethers and female reproductive function: A study in the production area of Shandong, China	Repeat
802	Exposure to polybrominated diphenyl ethers and female reproductive function: A study in the production area of Shandong, China	Repeat
803	Expression and clinical significance of PD-1 and Tim-3 on monocytes in peripheral blood of patients with unexplained recurrent spontaneous abortion	Records removed for other reasons
804	Expression and clinical significance of PD-1 and Tim-3 on monocytes in peripheral blood of patients with unexplained recurrent spontaneous abortion	Repeat
805	Expression and clinical significance of PD-1 and Tim-3 on monocytes in peripheral blood of patients with unexplained recurrent spontaneous abortion	Repeat
806	Expression and clinical significance of PD-1 and Tim-3 on monocytes in peripheral blood of patients with unexplained recurrent spontaneous abortion	Repeat
807	Expression and significance of NF-kappaB and MMP-9 in placental tissues of pregnant rats with subclinical hypothyroidism	Records removed for other reasons
808	Expression and significance of NF-kappaB and MMP-9 in placental tissues of pregnant rats with subclinical hypothyroidism	Repeat
809	Expression and significance of NF-kappaB and MMP-9 in placental tissues of pregnant rats with subclinical hypothyroidism	Repeat
810	Expression and significance of NF-kappaB and MMP-9 in placental tissues of pregnant rats with subclinical hypothyroidism	Repeat
811	Expression of leukemia inhibitory factor in chorionic villi of normal early pregnancy, threatened abortion and inevitable abortion	Records removed for other reasons
812	Expression of leukemia inhibitory factor in chorionic villi of normal early pregnancy, threatened abortion and inevitable abortion	Repeat
813	Expression of leukemia inhibitory factor in chorionic villi of normal early pregnancy, threatened abortion and inevitable abortion	Repeat
814	Expression of leukemia inhibitory factor in chorionic villi of normal early pregnancy, threatened abortion and inevitable abortion	Repeat
815	Expression of uPAR in human trophoblast and its role in trophoblast invasion	Records removed for other reasons
816	Expression of uPAR in human trophoblast and its role in trophoblast invasion	Repeat
817	Expression of uPAR in human trophoblast and its role in trophoblast invasion	Repeat
818	Expression of uPAR in human trophoblast and its role in trophoblast invasion	Repeat
819	Expression of uPAR in human trophoblast and its role in trophoblast invasion	Repeat
820	External traditional Chinese medicine used for treating threatened abortion includes Dipsacus root, Chinese dodder seed, Eucommia bark, Morinda officinalis, radix astragali, radix codonopsitis and large-headed atractylodes rhizome	Records removed for other reasons
821	External traditional Chinese medicine used for treating threatened abortion includes Dipsacus root, Chinese dodder seed, Eucommia bark, Morinda officinalis, radix astragali, radix codonopsitis and large-headed atractylodes rhizome	Repeat
822	External traditional Chinese medicine used for treating threatened abortion includes Dipsacus root, Chinese dodder seed, Eucommia bark, Morinda officinalis, radix astragali, radix codonopsitis and large-headed atractylodes rhizome	Repeat
823	External traditional Chinese medicine used for treating threatened abortion includes Dipsacus root, Chinese dodder seed, Eucommia bark, Morinda officinalis, radix astragali, radix codonopsitis and large-headed atractylodes rhizome	Repeat
824	Extract having good curative effect and no side effect for improving threatened abortion, contains traditional Chinese medicine composition comprising Eucommia bark, common dodder, Chinese teasel root and tortoise shell	Records removed for other reasons
825	Extract having good curative effect and no side effect for improving threatened abortion, contains traditional Chinese medicine composition comprising Eucommia bark, common dodder, Chinese teasel root and tortoise shell	Repeat
826	Extract having good curative effect and no side effect for improving threatened abortion, contains traditional Chinese medicine composition comprising Eucommia bark, common dodder, Chinese teasel root and tortoise shell	Repeat
827	Extrahepatic portal-vein obstruction in pregnancy	Records removed for other reasons
828	Extrahepatic portal-vein obstruction in pregnancy	Repeat
829	Extrahepatic portal-vein obstruction in pregnancy	Repeat
830	Extrahepatic portal-vein obstruction in pregnancy	Repeat
831	Factor XIII deficiency in south of Tunisia	Records removed for other reasons
832	Factor XIII deficiency in south of Tunisia	Repeat
833	Factor XIII deficiency in south of Tunisia	Repeat
834	Factor XIII deficiency in south of Tunisia	Repeat
835	Factores de riesgo del parto pretérmino en gestantes atendidas en el departamento de ginecologia y obstetricia, Hospital Regional - Puno – 2017Risk Factors for Preterm Birth in Pregnant Women Treated in the Department of Gynecology and Obstetrics, Regional Hospital – Puno – 2017	Records removed for other reasons
836	Factores de riesgo del parto pretérmino en gestantes atendidas en el departamento de ginecologia y obstetricia, Hospital Regional - Puno – 2017Risk Factors for Preterm Birth in Pregnant Women Treated in the Department of Gynecology and Obstetrics, Regional Hospital – Puno – 2017	Repeat
837	Factores de riesgo del parto pretérmino en gestantes atendidas en el departamento de ginecologia y obstetricia, Hospital Regional - Puno – 2017Risk Factors for Preterm Birth in Pregnant Women Treated in the Department of Gynecology and Obstetrics, Regional Hospital – Puno – 2017	Repeat
838	Factores de riesgo del parto pretérmino en gestantes atendidas en el departamento de ginecologia y obstetricia, Hospital Regional - Puno – 2017Risk Factors for Preterm Birth in Pregnant Women Treated in the Department of Gynecology and Obstetrics, Regional Hospital – Puno – 2017	Repeat
839	Factors and outcomes for placental anomalies: An umbrella review of systematic reviews and meta-analyses	Records removed for other reasons
840	Factors and outcomes for placental anomalies: An umbrella review of systematic reviews and meta-analyses	Repeat
841	Factors and outcomes for placental anomalies: An umbrella review of systematic reviews and meta-analyses	Repeat
842	Factors and outcomes for placental anomalies: An umbrella review of systematic reviews and meta-analyses	Repeat
843	Factors influencing early perinatal mortality in a rural district hospital.	Records removed for other reasons
844	Factors influencing early perinatal mortality in a rural district hospital.	Repeat
845	Factors influencing early perinatal mortality in a rural district hospital.	Repeat
846	Factors Leading to Early Preterm Premature Rupture of Membranes in a Tertiary Care Centre in Eastern India: A Prospective Study	Records removed for other reasons
847	Factors Leading to Early Preterm Premature Rupture of Membranes in a Tertiary Care Centre in Eastern India: A Prospective Study	Repeat
848	Factors Leading to Early Preterm Premature Rupture of Membranes in a Tertiary Care Centre in Eastern India: A Prospective Study	Repeat
849	Factors Leading to Early Preterm Premature Rupture of Membranes in a Tertiary Care Centre in Eastern India: A Prospective Study	Repeat
850	Factors that Increase the Likelihood of Ovarian Endometriosis Relapsing after Surgical Excision: A Systematic Review and Meta-Analysis	Records removed for other reasons
851	Factors that Increase the Likelihood of Ovarian Endometriosis Relapsing after Surgical Excision: A Systematic Review and Meta-Analysis	Repeat
852	Factors that Increase the Likelihood of Ovarian Endometriosis Relapsing after Surgical Excision: A Systematic Review and Meta-Analysis	Repeat
853	Failure to detect life-threatening arrhythmias in ICDs using single-chamber detection criteria	Records removed for other reasons
854	Failure to detect life-threatening arrhythmias in ICDs using single-chamber detection criteria	Repeat
855	Failure to detect life-threatening arrhythmias in ICDs using single-chamber detection criteria	Repeat
856	Failure to detect life-threatening arrhythmias in ICDs using single-chamber detection criteria	Repeat
857	Familial congenital heart disease: data collection and preliminary analysis	Records removed for other reasons
858	Familial congenital heart disease: data collection and preliminary analysis	Repeat
859	Familial congenital heart disease: data collection and preliminary analysis	Repeat
860	Familial congenital heart disease: data collection and preliminary analysis	Repeat
861	Families, Economic and Social Situations Confronted by a Group of Single Mothers That Course the First and Second Year of Study in University of Puerto Rico, Río Piedras Campus: Professional Counseling Implications	Records removed for other reasons
862	Families, Economic and Social Situations Confronted by a Group of Single Mothers That Course the First and Second Year of Study in University of Puerto Rico, Río Piedras Campus: Professional Counseling Implications	Repeat
863	Families, Economic and Social Situations Confronted by a Group of Single Mothers That Course the First and Second Year of Study in University of Puerto Rico, Río Piedras Campus: Professional Counseling Implications	Repeat
864	Family planning at heart of political debate.	Records removed for other reasons
865	Family planning at heart of political debate.	Repeat
866	Family planning at heart of political debate.	Repeat
867	Family planning at heart of political debate.	Repeat
868	Family planning practices and opinions on population growth of family planning healthcare providers in Turkey	Records removed for other reasons
869	Family planning practices and opinions on population growth of family planning healthcare providers in Turkey	Repeat
870	Family planning practices and opinions on population growth of family planning healthcare providers in Turkey	Repeat
871	Family planning practices and opinions on population growth of family planning healthcare providers in Turkey	Repeat
872	Fast-growing immature ovarian teratoma during pregnancy: a case report and a review of the literature	Records removed for other reasons
873	Fast-growing immature ovarian teratoma during pregnancy: a case report and a review of the literature	Repeat
874	Fast-growing immature ovarian teratoma during pregnancy: a case report and a review of the literature	Repeat
875	FEATURES OF THE FUNCTIONAL MORPHOLOGY OF THE FULL-TERM PLACENTA IN WOMEN WITH THREATENED ABORTION WITH BLEEDING IN THE FIRST TRIMESTER OF GESTATION.	Records removed for other reasons
876	FEATURES OF THE FUNCTIONAL MORPHOLOGY OF THE FULL-TERM PLACENTA IN WOMEN WITH THREATENED ABORTION WITH BLEEDING IN THE FIRST TRIMESTER OF GESTATION.	Repeat
877	FEATURES OF THE FUNCTIONAL MORPHOLOGY OF THE FULL-TERM PLACENTA IN WOMEN WITH THREATENED ABORTION WITH BLEEDING IN THE FIRST TRIMESTER OF GESTATION.	Repeat
878	Feed additive composition useful for e.g. prenatal and pregnant nursing of sow, nourishing kidney and spleen, and nourishing blood for fetus, comprises e.g. dodder, dried orange peel, fructus ligustri lucidi, ginseng, and mulberry fruit	Records removed for other reasons
879	Feed additive composition useful for e.g. prenatal and pregnant nursing of sow, nourishing kidney and spleen, and nourishing blood for fetus, comprises e.g. dodder, dried orange peel, fructus ligustri lucidi, ginseng, and mulberry fruit	Repeat
880	Feed additive composition useful for e.g. prenatal and pregnant nursing of sow, nourishing kidney and spleen, and nourishing blood for fetus, comprises e.g. dodder, dried orange peel, fructus ligustri lucidi, ginseng, and mulberry fruit	Repeat
881	Feed additive composition useful for e.g. prenatal and pregnant nursing of sow, nourishing kidney and spleen, and nourishing blood for fetus, comprises e.g. dodder, dried orange peel, fructus ligustri lucidi, ginseng, and mulberry fruit	Repeat
882	Female disorders: eighteenth century medical therapeutics in Britain and North America.	Records removed for other reasons
883	Female disorders: eighteenth century medical therapeutics in Britain and North America.	Repeat
884	Female disorders: eighteenth century medical therapeutics in Britain and North America.	Repeat
885	Female disorders: eighteenth century medical therapeutics in Britain and North America.	Repeat
886	Femicide in Mexico: Statistical evidence of an increasing trend	Records removed for other reasons
887	Femicide in Mexico: Statistical evidence of an increasing trend	Repeat
888	Femicide in Mexico: Statistical evidence of an increasing trend	Repeat
889	Femicide in Mexico: Statistical evidence of an increasing trend	Repeat
890	Fertility and pregnancy outcomes following hypogastric artery ligation for severe post-partum haemorrhage	Records removed for other reasons
891	Fertility and pregnancy outcomes following hypogastric artery ligation for severe post-partum haemorrhage	Repeat
892	Fertility and pregnancy outcomes following hypogastric artery ligation for severe post-partum haemorrhage	Repeat
893	Fertility and pregnancy outcomes following hypogastric artery ligation for severe post-partum haemorrhage	Repeat
894	Fertility outcome of infertile women with adenomyosis treated with the combination of a conservative microsurgical technique and GnRH agonist: long-term follow-up in a series of nine patients	Records removed for other reasons
895	Fertility outcome of infertile women with adenomyosis treated with the combination of a conservative microsurgical technique and GnRH agonist: long-term follow-up in a series of nine patients	Repeat
896	Fertility outcome of infertile women with adenomyosis treated with the combination of a conservative microsurgical technique and GnRH agonist: Long-term follow-up in a series of nine patients	Repeat
897	Fertility outcome of infertile women with adenomyosis treated with the combination of a conservative microsurgical technique and GnRH agonist: Long-term follow-up in a series of nine patients	Repeat
898	Fertility outcome of infertile women with adenomyosis treated with the combination of a conservative microsurgical technique and GnRH agonist: Long-term follow-up in a series of nine patients	Repeat
899	Fertility outcome of infertile women with adenomyosis treated with the combination of a conservative microsurgical technique and GnRH agonist: Long-term follow-up in a series of nine patients	Repeat
900	Fertility outcome of infertile women with adenomyosis treated with the combination of a conservative microsurgical technique and GnRH agonist: long-term follow-up in a series of nine patients	Repeat
901	Fertility outcome of infertile women with adenomyosis treated with the combination of a conservative microsurgical technique and GnRH agonist: Long-term follow-up in a series of nine patients	Repeat
902	Fertility outcomes following pelvic embolization in women with acquired uterine arteriovenous malformation	Records removed for other reasons
903	Fertility outcomes following pelvic embolization in women with acquired uterine arteriovenous malformation	Repeat
904	Fertility outcomes following pelvic embolization in women with acquired uterine arteriovenous malformation	Repeat
905	Fertility outcomes following pelvic embolization in women with acquired uterine arteriovenous malformation	Repeat
906	Fertility-sparing surgery for young patients with borderline ovarian tumors (BOTs): single institution experience	Records removed for other reasons
907	Fertility-sparing surgery for young patients with borderline ovarian tumors (BOTs): single institution experience	Repeat
908	Fertility-sparing surgery for young patients with borderline ovarian tumors (BOTs): single institution experience	Repeat
909	Fetal fibronectin as a marker to discriminate between ectopic and intrauterine pregnancies	Records removed for other reasons
910	Fetal fibronectin as a marker to discriminate between ectopic and intrauterine pregnancies	Repeat
911	Fetal fibronectin as a marker to discriminate between ectopic and intrauterine pregnancies	Repeat
912	Fetal fibronectin as a marker to discriminate between ectopic and intrauterine pregnancies	Repeat
913	FETAL INFECTIONS OPTIMIZATION OF PREGNANCY AND DELIVERY INTRODUCTION.	Records removed for other reasons
914	FETAL INFECTIONS OPTIMIZATION OF PREGNANCY AND DELIVERY INTRODUCTION.	Repeat
915	FETAL INFECTIONS OPTIMIZATION OF PREGNANCY AND DELIVERY INTRODUCTION.	Repeat
916	FETAL INFECTIONS OPTIMIZATION OF PREGNANCY AND DELIVERY INTRODUCTION.	Repeat
917	Fetal loss in threatened abortion after demonstration of fetal cardiac activity in a low socioeconomic population	Records removed for other reasons
918	Fetal loss in threatened abortion after demonstration of fetal cardiac activity in a low socioeconomic population	Repeat
919	Fetal loss in threatened abortion after demonstration of fetal cardiac activity in a low socioeconomic population	Repeat
920	Fetal loss in threatened abortion after embryonic/fetal heart activity	Records removed for other reasons
921	Fetal loss in threatened abortion after embryonic/fetal heart activity	Repeat
922	Fetal loss in threatened abortion after embryonic/fetal heart activity	Repeat
923	Fetal loss in threatened abortion after embryonic/fetal heart activity	Repeat
924	Fetal research under fire: the influence of abortion politics.	Records removed for other reasons
925	Fetal research under fire: the influence of abortion politics.	Repeat
926	Fetal research under fire: the influence of abortion politics.	Repeat
927	Fetomaternal hemorrhage in threatened abortion.	Records removed for other reasons
928	Fetomaternal hemorrhage in threatened abortion.	Repeat
929	Fetomaternal hemorrhage in threatened abortion.	Repeat
930	Fetomaternal hemorrhage in threatened abortion.	Repeat
931	Fetus-protecting instant particles for treating habitual or threatened abortion	Records removed for other reasons
932	Fetus-protecting instant particles for treating habitual or threatened abortion	Repeat
933	Fetus-protecting instant particles for treating habitual or threatened abortion	Repeat
934	Fibrinogen concentration and factor VIII activity in women with preeclampsia	Records removed for other reasons
935	Fibrinogen concentration and factor VIII activity in women with preeclampsia	Repeat
936	Fibrinogen concentration and factor VIII activity in women with preeclampsia	Repeat
937	Fibrinogen concentration and factor VIII activity in women with preeclampsia	Repeat
938	Fighting 'personhood' initiatives in the United States	Records removed for other reasons
939	Fighting 'personhood' initiatives in the United States	Repeat
940	Fighting 'personhood' initiatives in the United States	Repeat
941	Filipino peasant women in defence of life.	Records removed for other reasons
942	Filipino peasant women in defence of life.	Repeat
943	Filipino peasant women in defence of life.	Repeat
944	Filipino peasant women in defence of life.	Repeat
945	First - Time Serum Progesterone Levels in Predicting the Adverse Outcome of Early Pregnancy	Records removed for other reasons
946	First - Time Serum Progesterone Levels in Predicting the Adverse Outcome of Early Pregnancy	Repeat
947	First - Time Serum Progesterone Levels in Predicting the Adverse Outcome of Early Pregnancy	Repeat
948	First - Time Serum Progesterone Levels in Predicting the Adverse Outcome of Early Pregnancy	Repeat
949	First case report of tuberculous meningitis secondary to endometrial tuberculosis following a clandestine abortion.	Records removed for other reasons
950	First case report of tuberculous meningitis secondary to endometrial tuberculosis following a clandestine abortion.	Repeat
951	First case report of tuberculous meningitis secondary to endometrial tuberculosis following a clandestine abortion.	Repeat
952	First case report of tuberculous meningitis secondary to endometrial tuberculosis following a clandestine abortion.	Repeat
953	First trimester biochemical screening for Down's syndrome	Records removed for other reasons
954	First trimester biochemical screening for Down's syndrome	Repeat
955	First trimester biochemical screening for Down's syndrome	Repeat
956	First trimester biochemical screening for Down's syndrome	Repeat
957	First trimester biochemical screening for Down's syndrome	Repeat
958	First trimester biochemical screening for Down's syndrome	Repeat
959	First trimester biochemical screening for Down's syndrome	Repeat
960	First trimester bleeding evaluation.	Records removed for other reasons
961	First trimester bleeding evaluation.	Repeat
962	First trimester bleeding evaluation.	Repeat
963	First trimester bleeding evaluation.	Repeat
964	First Trimester Bleeding: Evaluation and Management	Records removed for other reasons
965	First Trimester Bleeding: Evaluation and Management	Repeat
966	First Trimester Bleeding: Evaluation and Management	Repeat
967	First trimester depression and/or anxiety disorders increase the risk of low birthweight in IVF offspring: a prospective cohort study	Records removed for other reasons
968	First trimester depression and/or anxiety disorders increase the risk of low birthweight in IVF offspring: a prospective cohort study	Repeat
969	First trimester depression and/or anxiety disorders increase the risk of low birthweight in IVF offspring: a prospective cohort study	Repeat
970	First trimester depression and/or anxiety disorders increase the risk of low birthweight in IVF offspring: a prospective cohort study	Repeat
971	First trimester screening for trisomy 21 - Do the parameters used detect more pathologies than just Down syndrome?	Records removed for other reasons
972	First trimester screening for trisomy 21 - Do the parameters used detect more pathologies than just Down syndrome?	Repeat
973	First trimester screening for trisomy 21 - Do the parameters used detect more pathologies than just Down syndrome?	Repeat
974	First trimester screening for trisomy 21 - Do the parameters used detect more pathologies than just Down syndrome?	Repeat
975	First-trimester abortion complicated with placenta accreta: A systematic review	Records removed for other reasons
976	First-trimester abortion complicated with placenta accreta: A systematic review	Repeat
977	First-trimester abortion complicated with placenta accreta: A systematic review	Repeat
978	First-trimester abortion complicated with placenta accreta: A systematic review	Repeat
979	First-Trimester Impetigo Herpetiformis Leads to Stillbirth: A Case Report	Records removed for other reasons
980	First-Trimester Impetigo Herpetiformis Leads to Stillbirth: A Case Report	Repeat
981	First-Trimester Maternal Folic Acid Supplementation Modifies the Effects of Risk Factors Exposures on Congenital Heart Disease in Offspring	Records removed for other reasons
982	First-Trimester Maternal Folic Acid Supplementation Modifies the Effects of Risk Factors Exposures on Congenital Heart Disease in Offspring	Repeat
983	First-Trimester Maternal Folic Acid Supplementation Modifies the Effects of Risk Factors Exposures on Congenital Heart Disease in Offspring	Repeat
984	First-Trimester Maternal Folic Acid Supplementation Modifies the Effects of Risk Factors Exposures on Congenital Heart Disease in Offspring	Repeat
985	First-Trimester Pregnancy Loss Due to Condyloma Acuminata: A Twisted Tale of Gravidity	Records removed for other reasons
986	First-Trimester Pregnancy Loss Due to Condyloma Acuminata: A Twisted Tale of Gravidity	Repeat
987	First-Trimester Pregnancy Loss Due to Condyloma Acuminata: A Twisted Tale of Gravidity	Repeat
988	First-trimester screening for fetal chromosomal abnormalities. Preliminary results. Dutch Working Party on Prenatal Diagnosis	Records removed for other reasons
989	First-trimester screening for fetal chromosomal abnormalities. Preliminary results. Dutch Working Party on Prenatal Diagnosis	Repeat
990	First-trimester screening for fetal chromosomal abnormalities. Preliminary results. Dutch Working Party on Prenatal Diagnosis	Repeat
991	First-trimester screening for fetal chromosomal abnormalities. Preliminary results. Dutch Working Party on Prenatal Diagnosis	Repeat
992	Floral biology of two woody species of Dalbergia at high risk of timber extraction	Records removed for other reasons
993	Floral biology of two woody species of Dalbergia at high risk of timber extraction	Repeat
994	Floral biology of two woody species of Dalbergia at high risk of timber extraction	Repeat
995	Floral biology of two woody species of Dalbergia at high risk of timber extraction	Repeat
996	Florynce Kennedy's Cultivation of Reproductive Expertise in Abramowicz v. Lefkowitz and Abortion Rap	Records removed for other reasons
997	Florynce Kennedy's Cultivation of Reproductive Expertise in Abramowicz v. Lefkowitz and Abortion Rap	Repeat
998	Florynce Kennedy's Cultivation of Reproductive Expertise in Abramowicz v. Lefkowitz and Abortion Rap	Repeat
999	Flowering, floral visitors and climatic drivers of reproductive phenology of two endangered magnolias from neotropical Andean forests	Records removed for other reasons
1000	Flowering, floral visitors and climatic drivers of reproductive phenology of two endangered magnolias from neotropical Andean forests	Repeat
1001	Flowering, floral visitors and climatic drivers of reproductive phenology of two endangered magnolias from neotropical Andean forests	Repeat
1002	Flowering, floral visitors and climatic drivers of reproductive phenology of two endangered magnolias from neotropical Andean forests	Repeat
1003	Fluxes of Ca2+ and K+ Are Required for the Listeriolysin O-Dependent Internalization Pathway of Listeria monocytogenes	Records removed for other reasons
1004	Fluxes of Ca2+ and K+ Are Required for the Listeriolysin O-Dependent Internalization Pathway of Listeria monocytogenes	Repeat
1005	Fluxes of Ca2+ and K+ Are Required for the Listeriolysin O-Dependent Internalization Pathway of Listeria monocytogenes	Repeat
1006	Fluxes of Ca2+ and K+ Are Required for the Listeriolysin O-Dependent Internalization Pathway of Listeria monocytogenes	Repeat
1007	Focus on the fetus: The evangelical ethic, anti-environmentalism, and the spirit of neoliberalism	Records removed for other reasons
1008	Focus on the fetus: The evangelical ethic, anti-environmentalism, and the spirit of neoliberalism	Repeat
1009	Focus on the fetus: The evangelical ethic, anti-environmentalism, and the spirit of neoliberalism	Repeat
1010	Focus on the fetus: The evangelical ethic, anti-environmentalism, and the spirit of neoliberalism	Repeat
1011	Food additive used for preventing threatened abortion in pets, preferably dogs and domestic cats, comprises atractylenolide I	Records removed for other reasons
1012	Food additive used for preventing threatened abortion in pets, preferably dogs and domestic cats, comprises atractylenolide I	Repeat
1013	Food additive used for preventing threatened abortion in pets, preferably dogs and domestic cats, comprises atractylenolide I	Repeat
1014	Foreign ideology vs. national priority: impacts of the US Global Gag Rule on Nepal's sexual and reproductive healthcare system	Records removed for other reasons
1015	Foreign ideology vs. national priority: impacts of the US Global Gag Rule on Nepal's sexual and reproductive healthcare system	Repeat
1016	Foreign ideology vs. national priority: impacts of the US Global Gag Rule on Nepal's sexual and reproductive healthcare system	Repeat
1017	Foreign ideology vs. national priority: impacts of the US Global Gag Rule on Nepal's sexual and reproductive healthcare system	Repeat
1018	Formation of a Novel Tritrophic System : An Invasive Plant (Robinia Pseudoacacia) and its Host Shifted Consumers	Records removed for other reasons
1019	Formation of a Novel Tritrophic System : An Invasive Plant (Robinia Pseudoacacia) and its Host Shifted Consumers	Repeat
1020	Formation of a Novel Tritrophic System : An Invasive Plant (Robinia Pseudoacacia) and its Host Shifted Consumers	Repeat
1021	Four Residents' Narratives on Abortion Training A Residency Climate of Reflection, Support, and Mutual Respect	Records removed for other reasons
1022	Four Residents' Narratives on Abortion Training A Residency Climate of Reflection, Support, and Mutual Respect	Repeat
1023	Four Residents' Narratives on Abortion Training A Residency Climate of Reflection, Support, and Mutual Respect	Repeat
1024	Frecuencia y factores asociados a la histerectomía obstétrica en un hospital de segundo nivel en México	Records removed for other reasons
1025	Frecuencia y factores asociados a la histerectomía obstétrica en un hospital de segundo nivel en México	Repeat
1026	Frecuencia y factores asociados a la histerectomía obstétrica en un hospital de segundo nivel en México	Repeat
1027	Frecuencia y factores asociados a la histerectomía obstétrica en un hospital de segundo nivel en México	Repeat
1028	From decidualization to pregnancy progression: An overview of immune and metabolic effects of VIP	Records removed for other reasons
1029	From decidualization to pregnancy progression: An overview of immune and metabolic effects of VIP	Repeat
1030	From decidualization to pregnancy progression: An overview of immune and metabolic effects of VIP	Repeat
1031	From decidualization to pregnancy progression: An overview of immune and metabolic effects of VIP	Repeat
1032	From low-lying implantation to placenta praevia: a longitudinal ultrasonic assessment.	Records removed for other reasons
1033	From low-lying implantation to placenta praevia: a longitudinal ultrasonic assessment.	Repeat
1034	From low-lying implantation to placenta praevia: a longitudinal ultrasonic assessment.	Repeat
1035	From low-lying implantation to placenta praevia: a longitudinal ultrasonic assessment.	Repeat
1036	From the margins into the centre: women's experiences of domestic violence during pregnancy	Records removed for other reasons
1037	From the margins into the centre: women's experiences of domestic violence during pregnancy	Repeat
1038	From the margins into the centre: women's experiences of domestic violence during pregnancy	Repeat
1039	From the margins into the centre: women's experiences of domestic violence during pregnancy	Repeat
1040	Functional role of long-lived flowers in preventing pollen limitation in a high elevation outcrossing species	Records removed for other reasons
1041	Functional role of long-lived flowers in preventing pollen limitation in a high elevation outcrossing species	Repeat
1042	Functional role of long-lived flowers in preventing pollen limitation in a high elevation outcrossing species	Repeat
1043	Functional role of long-lived flowers in preventing pollen limitation in a high elevation outcrossing species	Repeat
1044	Future directions for reproductive coercion and abuse research	Records removed for other reasons
1045	Future directions for reproductive coercion and abuse research	Repeat
1046	Future directions for reproductive coercion and abuse research	Repeat
1047	Future directions for reproductive coercion and abuse research	Repeat
1048	Gag rule delay dropped, rape-incest exception kept by Senate in HHS bill.	Records removed for other reasons
1049	Gag rule delay dropped, rape-incest exception kept by Senate in HHS bill.	Repeat
1050	Gag rule delay dropped, rape-incest exception kept by Senate in HHS bill.	Repeat
1051	Gag rule delay dropped, rape-incest exception kept by Senate in HHS bill.	Repeat
1052	Gamete Donation, the Responsibility Objection, and Procreative Responsibilities	Records removed for other reasons
1053	Gamete Donation, the Responsibility Objection, and Procreative Responsibilities	Repeat
1054	Gamete Donation, the Responsibility Objection, and Procreative Responsibilities	Repeat
1055	Gender double standards in young people attending sexual health services in Northern Thailand	Records removed for other reasons
1056	Gender double standards in young people attending sexual health services in Northern Thailand	Repeat
1057	Gender double standards in young people attending sexual health services in Northern Thailand	Repeat
1058	Gender double standards in young people attending sexual health services in Northern Thailand	Repeat
1059	Gender, law, and society: Abortion in early-twentieth-century China	Records removed for other reasons
1060	Gender, law, and society: Abortion in early-twentieth-century China	Repeat
1061	Gender, law, and society: Abortion in early-twentieth-century China	Repeat
1062	Gender, law, and society: Abortion in early-twentieth-century China	Repeat
1063	Genome watch -: Massive attack	Records removed for other reasons
1064	Genome watch -: Massive attack	Repeat
1065	Genome watch -: Massive attack	Repeat
1066	Gestation Beyond Mother/Machine : Legal Frameworks for Artificial Wombs, Abortion, and Care	Records removed for other reasons
1067	Gestation Beyond Mother/Machine : Legal Frameworks for Artificial Wombs, Abortion, and Care	Repeat
1068	Gestation Beyond Mother/Machine : Legal Frameworks for Artificial Wombs, Abortion, and Care	Repeat
1069	Gestational choriocarcinoma: Rare spinal metastasis during a viable pregnancy	Records removed for other reasons
1070	Gestational choriocarcinoma: Rare spinal metastasis during a viable pregnancy	Repeat
1071	Gestational choriocarcinoma: Rare spinal metastasis during a viable pregnancy	Repeat
1072	Gestational choriocarcinoma: Rare spinal metastasis during a viable pregnancy	Repeat
1073	Gestational Diabetes – What is the Clinical Impact of the New Recommendations?	Records removed for other reasons
1074	Gestational Diabetes – What is the Clinical Impact of the New Recommendations?	Repeat
1075	Gestational Diabetes – What is the Clinical Impact of the New Recommendations?	Repeat
1076	Gestational macromastia complicating pregnancy: A case report of unusual bilateral giant breasts in a patient who had no such problem in her previous pregnancies	Records removed for other reasons
1077	Gestational macromastia complicating pregnancy: A case report of unusual bilateral giant breasts in a patient who had no such problem in her previous pregnancies	Repeat
1078	Gestational macromastia complicating pregnancy: A case report of unusual bilateral giant breasts in a patient who had no such problem in her previous pregnancies	Repeat
1079	Gestational macromastia complicating pregnancy: A case report of unusual bilateral giant breasts in a patient who had no such problem in her previous pregnancies	Repeat
1080	Gestational trophoblastic disease in New Zealand, 1980-1986.	Records removed for other reasons
1081	Gestational trophoblastic disease in New Zealand, 1980-1986.	Repeat
1082	Gestational trophoblastic disease in New Zealand, 1980-1986.	Repeat
1083	Gestational trophoblastic disease in New Zealand, 1980-1986.	Repeat
1084	Gestational weight gain among pregnant women in the Mexico-US border city of Tijuana, Mexico	Records removed for other reasons
1085	Gestational weight gain among pregnant women in the Mexico-US border city of Tijuana, Mexico	Repeat
1086	Gestational weight gain among pregnant women in the Mexico-US border city of Tijuana, Mexico	Repeat
1087	Gestational weight gain among pregnant women in the Mexico-US border city of Tijuana, Mexico	Repeat
1088	Giant invasive mole presenting as a cause of abdominopelvic mass in a perimenopausal woman: An unusual presentation of a rare pathology.	Records removed for other reasons
1089	Giant invasive mole presenting as a cause of abdominopelvic mass in a perimenopausal woman: An unusual presentation of a rare pathology.	Repeat
1090	Giant invasive mole presenting as a cause of abdominopelvic mass in a perimenopausal woman: An unusual presentation of a rare pathology.	Repeat
1091	Giant invasive mole presenting as a cause of abdominopelvic mass in a perimenopausal woman: An unusual presentation of a rare pathology.	Repeat
1092	Giving Birth After Fertility Sparing Treatment of Embrional Carcinoma Figo III C: Case Report and Literature Review	Records removed for other reasons
1093	Giving Birth After Fertility Sparing Treatment of Embrional Carcinoma Figo III C: Case Report and Literature Review	Repeat
1094	Giving Birth After Fertility Sparing Treatment of Embrional Carcinoma Figo III C: Case Report and Literature Review	Repeat
1095	Glycomics of cervicovaginal fluid from women at risk of preterm birth reveals immuno-regulatory epitopes that are hallmarks of cancer and viral glycosylation	Records removed for other reasons
1096	Glycomics of cervicovaginal fluid from women at risk of preterm birth reveals immuno-regulatory epitopes that are hallmarks of cancer and viral glycosylation	Repeat
1097	Gonococcal endocarditis after a threatened abortion -: A case report	Records removed for other reasons
1098	Gonococcal endocarditis after a threatened abortion -: A case report	Repeat
1099	Gonococcal endocarditis after a threatened abortion -: A case report	Repeat
1100	Gonococcal endocarditis after a threatened abortion -: A case report	Repeat
1101	Granules composition comprises teasel root, Dendrobium, Houttuynia cordata, Eucommia bark, carrot and roxburgh rose	Records removed for other reasons
1102	Granules composition comprises teasel root, Dendrobium, Houttuynia cordata, Eucommia bark, carrot and roxburgh rose	Repeat
1103	Granules composition comprises teasel root, Dendrobium, Houttuynia cordata, Eucommia bark, carrot and roxburgh rose	Repeat
1104	Guideline No. 403: Initial Investigation and Management of Adnexal Masses	Records removed for other reasons
1105	Guideline No. 403: Initial Investigation and Management of Adnexal Masses	Repeat
1106	Guideline No. 403: Initial Investigation and Management of Adnexal Masses	Repeat
1107	Guidelines for diagnostic imaging during pregnancy	Records removed for other reasons
1108	Guidelines for diagnostic imaging during pregnancy	Repeat
1109	Guidelines for diagnostic imaging during pregnancy	Repeat
1110	Guidelines for diagnostic imaging during pregnancy	Repeat
1111	Guidelines for diagnostic imaging during pregnancy	Repeat
1112	Guidelines for diagnostic imaging during pregnancy	Repeat
1113	Guidelines for diagnostic imaging during pregnancy	Repeat
1114	Gynaecological Cancer in Pregnancy	Records removed for other reasons
1115	Gynaecological Cancer in Pregnancy	Repeat
1116	Gynaecological Cancer in Pregnancy	Repeat
1117	Gynaecological cancers coexisting with pregnancy - a literature review.	Records removed for other reasons
1118	Gynaecological cancers coexisting with pregnancy - a literature review.	Repeat
1119	Gynaecological cancers coexisting with pregnancy - a literature review.	Repeat
1120	Gynaecological cancers coexisting with pregnancy - a literature review.	Repeat
1121	Gynaecology problems in puberty	Records removed for other reasons
1122	Gynaecology problems in puberty	Repeat
1123	Gynaecology problems in puberty	Repeat
1124	Gynaecology problems in puberty	Repeat
1125	Gynecologic external traditional Chinese medicinal abdominal bandage, useful for gynecologic irregular menstruation, dysmenorrhea, menorrhagia and threatened abortion, comprises an opening, and a traditional Chinese medicine bag	Records removed for other reasons
1126	Gynecologic external traditional Chinese medicinal abdominal bandage, useful for gynecologic irregular menstruation, dysmenorrhea, menorrhagia and threatened abortion, comprises an opening, and a traditional Chinese medicine bag	Repeat
1127	Gynecologic external traditional Chinese medicinal abdominal bandage, useful for gynecologic irregular menstruation, dysmenorrhea, menorrhagia and threatened abortion, comprises an opening, and a traditional Chinese medicine bag	Repeat
1128	Gynecological Emergencies	Records removed for other reasons
1129	Gynecological Emergencies	Repeat
1130	Hábitos tóxicos y embarazo: Resultados perinatales	Records removed for other reasons
1131	Hábitos tóxicos y embarazo: Resultados perinatales	Repeat
1132	Hábitos tóxicos y embarazo: Resultados perinatales	Repeat
1133	Hábitos tóxicos y embarazo: Resultados perinatales	Repeat
1134	HAN's Experience in Diagnosis and Treatment of Threatened Abortion Complicated with Uterine Hematoma	Records removed for other reasons
1135	HAN's Experience in Diagnosis and Treatment of Threatened Abortion Complicated with Uterine Hematoma	Repeat
1136	HAN's Experience in Diagnosis and Treatment of Threatened Abortion Complicated with Uterine Hematoma	Repeat
1137	HAN's Experience in Diagnosis and Treatment of Threatened Abortion Complicated with Uterine Hematoma	Repeat
1138	Health risk assessment of heavy metals in Malay herbal medicine (MHM) consumed by pregnant and postpartum mothers	Records removed for other reasons
1139	Health risk assessment of heavy metals in Malay herbal medicine (MHM) consumed by pregnant and postpartum mothers	Repeat
1140	Health risk assessment of heavy metals in Malay herbal medicine (MHM) consumed by pregnant and postpartum mothers	Repeat
1141	Health risk assessment of heavy metals in Malay herbal medicine (MHM) consumed by pregnant and postpartum mothers	Repeat
1142	Health sector reform and sexual and reproductive health services in Mongolia	Records removed for other reasons
1143	Health sector reform and sexual and reproductive health services in Mongolia	Repeat
1144	Health sector reform and sexual and reproductive health services in Mongolia	Repeat
1145	Health-care fine dried noodles used for treating lumbago due to kidney deficiency, waist-leg weakness, fetal irritability, threatened abortion and hypertension, comprises wheat powder, salt and Eucommia bark or leaf powder	Records removed for other reasons
1146	Health-care fine dried noodles used for treating lumbago due to kidney deficiency, waist-leg weakness, fetal irritability, threatened abortion and hypertension, comprises wheat powder, salt and Eucommia bark or leaf powder	Repeat
1147	Health-care fine dried noodles used for treating lumbago due to kidney deficiency, waist-leg weakness, fetal irritability, threatened abortion and hypertension, comprises wheat powder, salt and Eucommia bark or leaf powder	Repeat
1148	Health-care fine dried noodles used for treating lumbago due to kidney deficiency, waist-leg weakness, fetal irritability, threatened abortion and hypertension, comprises wheat powder, salt and Eucommia bark or leaf powder	Repeat
1149	Heat Metrics and Maternal-Child Health Diagnoses in Emergency Departments in the United States	Records removed for other reasons
1150	Heat Metrics and Maternal-Child Health Diagnoses in Emergency Departments in the United States	Repeat
1151	Heat Metrics and Maternal-Child Health Diagnoses in Emergency Departments in the United States	Repeat
1152	Heat Metrics and Maternal-Child Health Diagnoses in Emergency Departments in the United States	Repeat
1153	Heme oxygenase-1 is an equid alphaherpesvirus 8 replication restriction host protein and suppresses viral replication via the PKCβ/ERK1/ERK2 and NO/cGMP/PKG pathway	Records removed for other reasons
1154	Heme oxygenase-1 is an equid alphaherpesvirus 8 replication restriction host protein and suppresses viral replication via the PKCβ/ERK1/ERK2 and NO/cGMP/PKG pathway	Repeat
1155	Heme oxygenase-1 is an equid alphaherpesvirus 8 replication restriction host protein and suppresses viral replication via the PKCβ/ERK1/ERK2 and NO/cGMP/PKG pathway	Repeat
1156	Heme oxygenase-1 is an equid alphaherpesvirus 8 replication restriction host protein and suppresses viral replication via the PKCβ/ERK1/ERK2 and NO/cGMP/PKG pathway	Repeat
1157	Hemostatic therapy for hemorrhages in the first-to-second trimesters	Records removed for other reasons
1158	Hemostatic therapy for hemorrhages in the first-to-second trimesters	Repeat
1159	Hemostatic therapy for hemorrhages in the first-to-second trimesters	Repeat
1160	Hemostatic therapy for hemorrhages in the first-to-second trimesters	Repeat
1161	Herpes simplex and varicella-zoster virus infections during pregnancy: current concepts of prevention, diagnosis and therapy. Part 1: Herpes simplex virus infections	Records removed for other reasons
1162	Herpes simplex and varicella-zoster virus infections during pregnancy: current concepts of prevention, diagnosis and therapy. Part 1: Herpes simplex virus infections	Repeat
1163	Herpes simplex and varicella-zoster virus infections during pregnancy: current concepts of prevention, diagnosis and therapy. Part 1: Herpes simplex virus infections	Repeat
1164	Herpes simplex and varicella-zoster virus infections during pregnancy: current concepts of prevention, diagnosis and therapy. Part 1: Herpes simplex virus infections	Repeat
1165	Heterotopic Pregnancy after In Vitro Fertilization and Embryo Transfer: A Case Report	Records removed for other reasons
1166	Heterotopic Pregnancy after In Vitro Fertilization and Embryo Transfer: A Case Report	Repeat
1167	Heterotopic Pregnancy after In Vitro Fertilization and Embryo Transfer: A Case Report	Repeat
1168	Heterotopic Pregnancy after In Vitro Fertilization and Embryo Transfer: A Case Report	Repeat
1169	Heterotopic pregnancy in a large inner-city hospital: A report of two cases	Records removed for other reasons
1170	Heterotopic pregnancy in a large inner-city hospital: A report of two cases	Repeat
1171	Heterotopic pregnancy in a large inner-city hospital: A report of two cases	Repeat
1172	Heterotopic pregnancy in a large inner-city hospital: A report of two cases	Repeat
1173	Heterotopic pregnancy in a natural conception cycle. A case report.	Records removed for other reasons
1174	Heterotopic pregnancy in a natural conception cycle. A case report.	Repeat
1175	Heterotopic pregnancy in a natural conception cycle. A case report.	Repeat
1176	Heterotopic pregnancy with suspicion of superfetation after the intrauterine insemination cycle with ovulation induction using clomiphene citrate: A case report.	Records removed for other reasons
1177	Heterotopic pregnancy with suspicion of superfetation after the intrauterine insemination cycle with ovulation induction using clomiphene citrate: A case report.	Repeat
1178	Heterotopic pregnancy with suspicion of superfetation after the intrauterine insemination cycle with ovulation induction using clomiphene citrate: A case report.	Repeat
1179	Heterotopic pregnancy with suspicion of superfetation after the intrauterine insemination cycle with ovulation induction using clomiphene citrate: A case report.	Repeat
1180	Heterotopic pregnancy: Five case reports diagnosed in 2021	Records removed for other reasons
1181	Heterotopic pregnancy: Five case reports diagnosed in 2021	Repeat
1182	Heterotopic pregnancy: Five case reports diagnosed in 2021	Repeat
1183	Heterotopic pregnancy: Five case reports diagnosed in 2021	Repeat
1184	High intensity focused ultrasound treatment for diffuse uterine leiomyomatosis: a feasibility study	Records removed for other reasons
1185	High intensity focused ultrasound treatment for diffuse uterine leiomyomatosis: a feasibility study	Repeat
1186	High intensity focused ultrasound treatment for diffuse uterine leiomyomatosis: a feasibility study	Repeat
1187	High intensity focused ultrasound treatment for diffuse uterine leiomyomatosis: a feasibility study	Repeat
1188	High risk of adverse pregnancy outcomes in women with a persistent lupus anticoagulant	Records removed for other reasons
1189	High risk of adverse pregnancy outcomes in women with a persistent lupus anticoagulant	Repeat
1190	High risk of adverse pregnancy outcomes in women with a persistent lupus anticoagulant	Repeat
1191	High risk of adverse pregnancy outcomes in women with a persistent lupus anticoagulant	Repeat
1192	High severity of abortion complications in fragile and conflict-affected settings: a cross-sectional study in two referral hospitals in sub-Saharan Africa (AMoCo study)	Records removed for other reasons
1193	High severity of abortion complications in fragile and conflict-affected settings: a cross-sectional study in two referral hospitals in sub-Saharan Africa (AMoCo study)	Repeat
1194	High severity of abortion complications in fragile and conflict-affected settings: a cross-sectional study in two referral hospitals in sub-Saharan Africa (AMoCo study)	Repeat
1195	Higher β-human chorionic gonadotropin and estrogen levels during the first 6 weeks of pregnancy are associated with threatened abortion	Records removed for other reasons
1196	Higher β-human chorionic gonadotropin and estrogen levels during the first 6 weeks of pregnancy are associated with threatened abortion	Repeat
1197	Higher β-human chorionic gonadotropin and estrogen levels during the first 6 weeks of pregnancy are associated with threatened abortion	Repeat
1198	Higher β-human chorionic gonadotropin and estrogen levels during the first 6 weeks of pregnancy are associated with threatened abortion	Repeat
1199	Highly Sensitive and Selective Direct Detection of Zika Virus Particles in Human Bodily Fluids for Accurate Early Diagnosis of Infection	Records removed for other reasons
1200	Highly Sensitive and Selective Direct Detection of Zika Virus Particles in Human Bodily Fluids for Accurate Early Diagnosis of Infection	Repeat
1201	Highly Sensitive and Selective Direct Detection of Zika Virus Particles in Human Bodily Fluids for Accurate Early Diagnosis of Infection	Repeat
1202	Highly Sensitive and Selective Direct Detection of Zika Virus Particles in Human Bodily Fluids for Accurate Early Diagnosis of Infection	Repeat
1203	Histórias de Vida como estratégia Discursiva na Campanha #EuVouContarLife Stories as a Discursive Strategy in the #EuVouContar Campaign	Records removed for other reasons
1204	Histórias de Vida como estratégia Discursiva na Campanha #EuVouContarLife Stories as a Discursive Strategy in the #EuVouContar Campaign	Repeat
1205	Histórias de Vida como estratégia Discursiva na Campanha #EuVouContarLife Stories as a Discursive Strategy in the #EuVouContar Campaign	Repeat
1206	Histórias de Vida como estratégia Discursiva na Campanha #EuVouContarLife Stories as a Discursive Strategy in the #EuVouContar Campaign	Repeat
1207	HIV infection and AIDS in Africa and the Third World.	Records removed for other reasons
1208	HIV infection and AIDS in Africa and the Third World.	Repeat
1209	HIV infection and AIDS in Africa and the Third World.	Repeat
1210	HIV infection and AIDS in Africa and the Third World.	Repeat
1211	HLA-G5 and G7 Isoforms in Pregnant Women	Records removed for other reasons
1212	HLA-G5 and G7 Isoforms in Pregnant Women	Repeat
1213	HLA-G5 and G7 Isoforms in Pregnant Women	Repeat
1214	HLA-G5 and G7 Isoforms in Pregnant Women	Repeat
1215	HLA-G5 and G7 Isoforms in Pregnant Women	Repeat
1216	Homozygous variants of the new allele A4GALT result in rare p blood groups	Records removed for other reasons
1217	Homozygous variants of the new allele A4GALT result in rare p blood groups	Repeat
1218	Homozygous variants of the new allele A4GALT result in rare p blood groups	Repeat
1219	Homozygous variants of the new allele A4GALT result in rare p blood groups	Repeat
1220	Hope Medical Group for Women v. Edwards.	Records removed for other reasons
1221	Hope Medical Group for Women v. Edwards.	Repeat
1222	Hope Medical Group for Women v. Edwards.	Repeat
1223	Hope Medical Group for Women v. Edwards.	Repeat
1224	Hospital admissions during pregnancy in two urban areas of Ukraine	Records removed for other reasons
1225	Hospital admissions during pregnancy in two urban areas of Ukraine	Repeat
1226	Hospital admissions during pregnancy in two urban areas of Ukraine	Repeat
1227	Hospital admissions during pregnancy in two urban areas of Ukraine	Repeat
1228	HOW ART EXCEPTIONALISM EXPOSES THE PRETENSE OF FETAL PERSONHOOD	Records removed for other reasons
1229	HOW ART EXCEPTIONALISM EXPOSES THE PRETENSE OF FETAL PERSONHOOD	Repeat
1230	HOW ART EXCEPTIONALISM EXPOSES THE PRETENSE OF FETAL PERSONHOOD	Repeat
1231	'How can they justify it to themselves?' Theories of justification and political violence.	Records removed for other reasons
1232	'How can they justify it to themselves?' Theories of justification and political violence.	Repeat
1233	'How can they justify it to themselves?' Theories of justification and political violence.	Repeat
1234	'How can they justify it to themselves?' Theories of justification and political violence.	Repeat
1235	How Do Pronatalist Policies Impact Women's Access to Safe Abortion Services in Turkey?	Records removed for other reasons
1236	How Do Pronatalist Policies Impact Women's Access to Safe Abortion Services in Turkey?	Repeat
1237	How Do Pronatalist Policies Impact Women's Access to Safe Abortion Services in Turkey?	Repeat
1238	Human brucellosis in Northern Saudi Arabia	Records removed for other reasons
1239	Human brucellosis in Northern Saudi Arabia	Repeat
1240	Human brucellosis in Northern Saudi Arabia	Repeat
1241	Human brucellosis in Northern Saudi Arabia	Repeat
1242	Human chorionic gonadotropin, thyroid function, and immunological indices in threatened abortion	Records removed for other reasons
1243	Human chorionic gonadotropin, thyroid function, and immunological indices in threatened abortion	Repeat
1244	Human chorionic gonadotropin, thyroid function, and immunological indices in threatened abortion	Repeat
1245	Human Female Reproductive System Organoids: Applications in Developmental Biology, Disease Modelling, and Drug Discovery	Records removed for other reasons
1246	Human Female Reproductive System Organoids: Applications in Developmental Biology, Disease Modelling, and Drug Discovery	Repeat
1247	Human Female Reproductive System Organoids: Applications in Developmental Biology, Disease Modelling, and Drug Discovery	Repeat
1248	Human first trimester fetal ovaries express oncofetal antigens and steroid receptors	Records removed for other reasons
1249	Human first trimester fetal ovaries express oncofetal antigens and steroid receptors	Repeat
1250	Human first trimester fetal ovaries express oncofetal antigens and steroid receptors	Repeat
1251	Human first trimester fetal ovaries express oncofetal antigens and steroid receptors	Repeat
1252	Human first trimester fetal ovaries express oncofetal antigens and steroid receptors	Repeat
1253	Human first trimester fetal ovaries express oncofetal antigens and steroid receptors	Repeat
1254	Human placental glutathione S-transferase activity and polycyclic aromatic hydrocarbon DNA adducts as biomarkers for environmental oxidative stress in placentas from pregnant women living in radioactivity- and chemically-polluted regions	Records removed for other reasons
1255	Human placental glutathione S-transferase activity and polycyclic aromatic hydrocarbon DNA adducts as biomarkers for environmental oxidative stress in placentas from pregnant women living in radioactivity- and chemically-polluted regions	Repeat
1256	Human placental glutathione S-transferase activity and polycyclic aromatic hydrocarbon DNA adducts as biomarkers for environmental oxidative stress in placentas from pregnant women living in radioactivity- and chemically-polluted regions	Repeat
1257	Human placental glutathione S-transferase activity and polycyclic aromatic hydrocarbon DNA adducts as biomarkers for environmental oxidative stress in placentas from pregnant women living in radioactivity- and chemically-polluted regions	Repeat
1258	Hyaluronan modulates pro-inflammatory immune activity in the mid-trimester amniotic cavity	Records removed for other reasons
1259	Hyaluronan modulates pro-inflammatory immune activity in the mid-trimester amniotic cavity	Repeat
1260	Hyaluronan modulates pro-inflammatory immune activity in the mid-trimester amniotic cavity	Repeat
1261	Hyaluronan modulates pro-inflammatory immune activity in the mid-trimester amniotic cavity	Repeat
1262	Hyperbaric Oxygen Therapy for Threatened Nipple-Sparing Mastectomy Flaps An Adjunct for Flap Salvage	Records removed for other reasons
1263	Hyperbaric Oxygen Therapy for Threatened Nipple-Sparing Mastectomy Flaps An Adjunct for Flap Salvage	Repeat
1264	Hyperbaric Oxygen Therapy for Threatened Nipple-Sparing Mastectomy Flaps An Adjunct for Flap Salvage	Repeat
1265	Hyperbaric Oxygen Therapy for Threatened Nipple-Sparing Mastectomy Flaps An Adjunct for Flap Salvage	Repeat
1266	Hyperreactio luteinalis mimicking malignancy during pregnancy with elevated CA-125	Records removed for other reasons
1267	Hyperreactio luteinalis mimicking malignancy during pregnancy with elevated CA-125	Repeat
1268	Hyperreactio luteinalis mimicking malignancy during pregnancy with elevated CA-125	Repeat
1269	Hyperreactio luteinalis mimicking malignancy during pregnancy with elevated CA-125	Repeat
1270	Hypotension in pregnant women: a population-based case-control study of pregnancy complications and birth outcomes	Records removed for other reasons
1271	Hypotension in pregnant women: a population-based case-control study of pregnancy complications and birth outcomes	Repeat
1272	Hypotension in pregnant women: a population-based case-control study of pregnancy complications and birth outcomes	Repeat
1273	Hypotension in pregnant women: a population-based case-control study of pregnancy complications and birth outcomes	Repeat
1274	Hysteroscopic adhesiolysis for patients with Asherman's syndrome: menstrual and fertility outcomes	Records removed for other reasons
1275	Hysteroscopic adhesiolysis for patients with Asherman's syndrome: menstrual and fertility outcomes	Repeat
1276	Hysteroscopic adhesiolysis for patients with Asherman's syndrome: menstrual and fertility outcomes	Repeat
1277	I was close to death!: abortion and medical risk on American television, 2005-2016	Records removed for other reasons
1278	I was close to death!: abortion and medical risk on American television, 2005-2016	Repeat
1279	I was close to death!: abortion and medical risk on American television, 2005-2016	Repeat
1280	Identification of anther thermotolerance genes by the integration of linkage and association analysis in maize	Records removed for other reasons
1281	Identification of anther thermotolerance genes by the integration of linkage and association analysis in maize	Repeat
1282	Identification of anther thermotolerance genes by the integration of linkage and association analysis in maize	Repeat
1283	Identification of anther thermotolerance genes by the integration of linkage and association analysis in maize	Repeat
1284	Identification of potential quality markers of Zishen Yutai pill based on spectrum-effect relationship analysis	Records removed for other reasons
1285	Identification of potential quality markers of Zishen Yutai pill based on spectrum-effect relationship analysis	Repeat
1286	Identification of potential quality markers of Zishen Yutai pill based on spectrum-effect relationship analysis	Repeat
1287	Identification of potential quality markers of Zishen Yutai pill based on spectrum-effect relationship analysis	Repeat
1288	Identifying possible risk factors for cesarean scar pregnancy based on a retrospective study of 291 cases	Records removed for other reasons
1289	Identifying possible risk factors for cesarean scar pregnancy based on a retrospective study of 291 cases	Repeat
1290	Identifying possible risk factors for cesarean scar pregnancy based on a retrospective study of 291 cases	Repeat
1291	Identifying Profiles of Support for Legal Abortion Services in Zambia: A Latent Class Analysis	Records removed for other reasons
1292	Identifying Profiles of Support for Legal Abortion Services in Zambia: A Latent Class Analysis	Repeat
1293	Identifying Profiles of Support for Legal Abortion Services in Zambia: A Latent Class Analysis	Repeat
1294	Identifying Profiles of Support for Legal Abortion Services in Zambia: A Latent Class Analysis	Repeat
1295	If we had more like her we would no longer be the unheard majority': Germaine Greer's reception in the United States	Records removed for other reasons
1296	If we had more like her we would no longer be the unheard majority': Germaine Greer's reception in the United States	Repeat
1297	If we had more like her we would no longer be the unheard majority': Germaine Greer's reception in the United States	Repeat
1298	If we had more like her we would no longer be the unheard majority': Germaine Greer's reception in the United States	Repeat
1299	Imaging of pelvic pain in the first trimester of pregnancy (Reprinted from Ultrasound Clinics, vol 1, 2006)	Records removed for other reasons
1300	Imaging of pelvic pain in the first trimester of pregnancy (Reprinted from Ultrasound Clinics, vol 1, 2006)	Repeat
1301	Imaging of pelvic pain in the first trimester of pregnancy (Reprinted from Ultrasound Clinics, vol 1, 2006)	Repeat
1302	Imaging Pregnant and Lactating Patients	Records removed for other reasons
1303	Imaging Pregnant and Lactating Patients	Repeat
1304	Imaging Pregnant and Lactating Patients	Repeat
1305	Imaging Pregnant and Lactating Patients	Repeat
1306	Immersed in a reservoir of potential: amniotic fluid-derived extracellular vesicles	Records removed for other reasons
1307	Immersed in a reservoir of potential: amniotic fluid-derived extracellular vesicles	Repeat
1308	Immersed in a reservoir of potential: amniotic fluid-derived extracellular vesicles	Repeat
1309	Immune control of congenital protozoal transmission	Records removed for other reasons
1310	Immune control of congenital protozoal transmission	Repeat
1311	Immune control of congenital protozoal transmission	Repeat
1312	Immune control of congenital protozoal transmission	Repeat
1313	Immunization With a Live-Attenuated RH:ΔNPT1 Strain of Toxoplasma gondii Induces Strong Protective Immunity Against Toxoplasmosis in Mice	Records removed for other reasons
1314	Immunization With a Live-Attenuated RH:ΔNPT1 Strain of Toxoplasma gondii Induces Strong Protective Immunity Against Toxoplasmosis in Mice	Repeat
1315	Immunization With a Live-Attenuated RH:ΔNPT1 Strain of Toxoplasma gondii Induces Strong Protective Immunity Against Toxoplasmosis in Mice	Repeat
1316	Immunization With a Live-Attenuated RH:ΔNPT1 Strain of Toxoplasma gondii Induces Strong Protective Immunity Against Toxoplasmosis in Mice	Repeat
1317	IMMUNOCHEMICAL PROPERTIES OF AUTOANTIBODIES AGAINST CHORIONIC GONADOTROPIN IN WOMEN WITH PREGNANCY LOSS	Records removed for other reasons
1318	IMMUNOCHEMICAL PROPERTIES OF AUTOANTIBODIES AGAINST CHORIONIC GONADOTROPIN IN WOMEN WITH PREGNANCY LOSS	Repeat
1319	IMMUNOCHEMICAL PROPERTIES OF AUTOANTIBODIES AGAINST CHORIONIC GONADOTROPIN IN WOMEN WITH PREGNANCY LOSS	Repeat
1320	IMMUNOCHEMICAL PROPERTIES OF AUTOANTIBODIES AGAINST CHORIONIC GONADOTROPIN IN WOMEN WITH PREGNANCY LOSS	Repeat
1321	Immunologic variables in normal pregnancy and spontaneous abortion	Records removed for other reasons
1322	Immunologic variables in normal pregnancy and spontaneous abortion	Repeat
1323	Immunologic variables in normal pregnancy and spontaneous abortion	Repeat
1324	Immunoradiometrical measurement of tissue polypeptide antigen (TPA) and cancer antigen 125 (CA125) in pregnancy and at delivery	Records removed for other reasons
1325	Immunoradiometrical measurement of tissue polypeptide antigen (TPA) and cancer antigen 125 (CA125) in pregnancy and at delivery	Repeat
1326	Immunoradiometrical measurement of tissue polypeptide antigen (TPA) and cancer antigen 125 (CA125) in pregnancy and at delivery	Repeat
1327	Immunoradiometrical measurement of tissue polypeptide antigen (TPA) and cancer antigen 125 (CA125) in pregnancy and at delivery	Repeat
1328	Impact of adenomyosis and endometriosis on IVF/ICSI pregnancy outcome in patients undergoing gonadotropin-releasing hormone agonist treatment and frozen embryo transfer	Records removed for other reasons
1329	Impact of adenomyosis and endometriosis on IVF/ICSI pregnancy outcome in patients undergoing gonadotropin-releasing hormone agonist treatment and frozen embryo transfer	Repeat
1330	Impact of adenomyosis and endometriosis on IVF/ICSI pregnancy outcome in patients undergoing gonadotropin-releasing hormone agonist treatment and frozen embryo transfer	Repeat
1331	Impact of adenomyosis and endometriosis on IVF/ICSI pregnancy outcome in patients undergoing gonadotropin-releasing hormone agonist treatment and frozen embryo transfer	Repeat
1332	Impact of adenomyosis and endometriosis on IVF/ICSI pregnancy outcome in patients undergoing gonadotropin-releasing hormone agonist treatment and frozen embryo transfer	Repeat
1333	Impact of adenomyosis and endometriosis on IVF/ICSI pregnancy outcome in patients undergoing gonadotropin-releasing hormone agonist treatment and frozen embryo transfer	Repeat
1334	Impact of adenomyosis on perinatal outcomes: a large cohort study (JSOG database)	Records removed for other reasons
1335	Impact of adenomyosis on perinatal outcomes: a large cohort study (JSOG database)	Repeat
1336	Impact of adenomyosis on perinatal outcomes: a large cohort study (JSOG database)	Repeat
1337	Impact of MicroRNAs in Interaction With Environmental Factors on Autism Spectrum Disorder: An Exploratory Pilot Study	Records removed for other reasons
1338	Impact of MicroRNAs in Interaction With Environmental Factors on Autism Spectrum Disorder: An Exploratory Pilot Study	Repeat
1339	Impact of MicroRNAs in Interaction With Environmental Factors on Autism Spectrum Disorder: An Exploratory Pilot Study	Repeat
1340	Impact of MicroRNAs in Interaction With Environmental Factors on Autism Spectrum Disorder: An Exploratory Pilot Study	Repeat
1341	Impact of subchorionic hematoma on maternal serum alpha-fetoprotein levels and second trimester screening outcomes in threatened abortion cases	Records removed for other reasons
1342	Impact of subchorionic hematoma on maternal serum alpha-fetoprotein levels and second trimester screening outcomes in threatened abortion cases	Repeat
1343	Impact of subchorionic hematoma on maternal serum alpha-fetoprotein levels and second trimester screening outcomes in threatened abortion cases	Repeat
1344	Implications of Toxoplasma Infection on Women's Immune Status in Baghdad Province, Iraq	Records removed for other reasons
1345	Implications of Toxoplasma Infection on Women's Immune Status in Baghdad Province, Iraq	Repeat
1346	Implications of Toxoplasma Infection on Women's Immune Status in Baghdad Province, Iraq	Repeat
1347	Implications of Toxoplasma Infection on Women's Immune Status in Baghdad Province, Iraq	Repeat
1348	Improving implantation rates after in vitro fertilisation using nitric oxide synthase substrate and/or nitric oxide donor, optionally with progestin	Records removed for other reasons
1349	Improving implantation rates after in vitro fertilisation using nitric oxide synthase substrate and/or nitric oxide donor, optionally with progestin	Repeat
1350	Improving implantation rates after in vitro fertilisation using nitric oxide synthase substrate and/or nitric oxide donor, optionally with progestin	Repeat
1351	Improving implantation rates after in vitro fertilisation using nitric oxide synthase substrate and/or nitric oxide donor, optionally with progestin	Repeat
1352	Improving safe post-abortion care practices: A study on interventions implemented by Ipas Pakistan	Records removed for other reasons
1353	Improving safe post-abortion care practices: A study on interventions implemented by Ipas Pakistan	Repeat
1354	Improving safe post-abortion care practices: A study on interventions implemented by Ipas Pakistan	Repeat
1355	Improving the primary health care response to violence against women in low and middle income countries	Records removed for other reasons
1356	Improving the primary health care response to violence against women in low and middle income countries	Repeat
1357	Improving the primary health care response to violence against women in low and middle income countries	Repeat
1358	Improving the primary health care response to violence against women in low and middle income countries	Repeat
1359	In peace and war: birth control and population policies in Norway (1930-1945)	Records removed for other reasons
1360	In peace and war: birth control and population policies in Norway (1930-1945)	Repeat
1361	In peace and war: birth control and population policies in Norway (1930-1945)	Repeat
1362	In peace and war: birth control and population policies in Norway (1930-1945)	Repeat
1363	In the family way: incest, fertility control, and the power of the patriarchal family in Brazil	Records removed for other reasons
1364	In the family way: incest, fertility control, and the power of the patriarchal family in Brazil	Repeat
1365	In the family way: incest, fertility control, and the power of the patriarchal family in Brazil	Repeat
1366	Incidence and Risk Factors for Hypoxia in Deep Sedation of Propofol for Artificial Abortion Patients	Records removed for other reasons
1367	Incidence and Risk Factors for Hypoxia in Deep Sedation of Propofol for Artificial Abortion Patients	Repeat
1368	Incidence and Risk Factors for Hypoxia in Deep Sedation of Propofol for Artificial Abortion Patients	Repeat
1369	Incidence and Risk Factors for Hypoxia in Deep Sedation of Propofol for Artificial Abortion Patients	Repeat
1370	Incidence of acute transfusion reactions and associated factors among adult blood-transfused patients at Jimma University Medical Center, southwest Ethiopia: A cross-sectional study	Records removed for other reasons
1371	Incidence of acute transfusion reactions and associated factors among adult blood-transfused patients at Jimma University Medical Center, southwest Ethiopia: A cross-sectional study	Repeat
1372	Incidence of acute transfusion reactions and associated factors among adult blood-transfused patients at Jimma University Medical Center, southwest Ethiopia: A cross-sectional study	Repeat
1373	Incidence of acute transfusion reactions and associated factors among adult blood-transfused patients at Jimma University Medical Center, southwest Ethiopia: A cross-sectional study	Repeat
1374	Incidence of maternal near miss in the public health sector of Harare, Zimbabwe: a prospective descriptive study	Records removed for other reasons
1375	Incidence of maternal near miss in the public health sector of Harare, Zimbabwe: a prospective descriptive study	Repeat
1376	Incidence of maternal near miss in the public health sector of Harare, Zimbabwe: a prospective descriptive study	Repeat
1377	Incidence of maternal near miss in the public health sector of Harare, Zimbabwe: a prospective descriptive study	Repeat
1378	Increased early pregnancy loss in IVF patients with severe ovarian hyperstimulation syndrome	Records removed for other reasons
1379	Increased early pregnancy loss in IVF patients with severe ovarian hyperstimulation syndrome	Repeat
1380	Increased early pregnancy loss in IVF patients with severe ovarian hyperstimulation syndrome	Repeat
1381	Increased early pregnancy loss in IVF patients with severe ovarian hyperstimulation syndrome	Repeat
1382	Increased risk of multiple pregnancy complications following large-scale power outages during Hurricane Sandy in New York State	Records removed for other reasons
1383	Increased risk of multiple pregnancy complications following large-scale power outages during Hurricane Sandy in New York State	Repeat
1384	Increased risk of multiple pregnancy complications following large-scale power outages during Hurricane Sandy in New York State	Repeat
1385	Increased risk of multiple pregnancy complications following large-scale power outages during Hurricane Sandy in New York State	Repeat
1386	Increased risk of placenta previa is associated with endometriosis and tubal factor infertility in assisted reproductive technology pregnancy	Records removed for other reasons
1387	Increased risk of placenta previa is associated with endometriosis and tubal factor infertility in assisted reproductive technology pregnancy	Repeat
1388	Increased risk of placenta previa is associated with endometriosis and tubal factor infertility in assisted reproductive technology pregnancy	Repeat
1389	Increased risk of placenta previa is associated with endometriosis and tubal factor infertility in assisted reproductive technology pregnancy	Repeat
1390	Increased serum CA 125 levels during the first trimester of pregnancy	Records removed for other reasons
1391	Increased serum CA 125 levels during the first trimester of pregnancy	Repeat
1392	Increased serum CA 125 levels during the first trimester of pregnancy	Repeat
1393	Increased serum CA 125 levels during the first trimester of pregnancy	Repeat
1394	Individual and community-level impact of infertility-related stigma in Malawi	Records removed for other reasons
1395	Individual and community-level impact of infertility-related stigma in Malawi	Repeat
1396	Individual and community-level impact of infertility-related stigma in Malawi	Repeat
1397	Individual and community-level impact of infertility-related stigma in Malawi	Repeat
1398	Individual and relational dynamics perceived to influence the sexual behaviour of adolescents in Ethiopia: a qualitative study	Records removed for other reasons
1399	Individual and relational dynamics perceived to influence the sexual behaviour of adolescents in Ethiopia: a qualitative study	Repeat
1400	Individual and relational dynamics perceived to influence the sexual behaviour of adolescents in Ethiopia: a qualitative study	Repeat
1401	Individual and relational dynamics perceived to influence the sexual behaviour of adolescents in Ethiopia: a qualitative study	Repeat
1402	IndOSS-Assam: investigating the feasibility of introducing a simple maternal morbidity surveillance and research system in Assam, India.	Records removed for other reasons
1403	IndOSS-Assam: investigating the feasibility of introducing a simple maternal morbidity surveillance and research system in Assam, India.	Repeat
1404	IndOSS-Assam: investigating the feasibility of introducing a simple maternal morbidity surveillance and research system in Assam, India.	Repeat
1405	IndOSS-Assam: investigating the feasibility of introducing a simple maternal morbidity surveillance and research system in Assam, India.	Repeat
1406	Induced abortion incidence and safety in Cote d'Ivoire	Records removed for other reasons
1407	Induced abortion incidence and safety in Cote d'Ivoire	Repeat
1408	Induced abortion incidence and safety in Cote d'Ivoire	Repeat
1409	Induced abortion incidence and safety in Cote d'Ivoire	Repeat
1410	Inequality and democratic politics: The Catholic Church, feminists, and policy reform on abortion and divorce in Chile, Argentina and Spain	Records removed for other reasons
1411	Inequality and democratic politics: The Catholic Church, feminists, and policy reform on abortion and divorce in Chile, Argentina and Spain	Repeat
1412	Inequality and democratic politics: The Catholic Church, feminists, and policy reform on abortion and divorce in Chile, Argentina and Spain	Repeat
1413	Inequality and democratic politics: The Catholic Church, feminists, and policy reform on abortion and divorce in Chile, Argentina and Spain	Repeat
1414	Infections caused by Clostridium perfringens and Paeniclostridium sordellii after unsafe abortion	Records removed for other reasons
1415	Infections caused by Clostridium perfringens and Paeniclostridium sordellii after unsafe abortion	Repeat
1416	Infections caused by Clostridium perfringens and Paeniclostridium sordellii after unsafe abortion	Repeat
1417	Infectious and uterus related complications during pregnancy and development of atopic and nonatopic asthma in children	Records removed for other reasons
1418	Infectious and uterus related complications during pregnancy and development of atopic and nonatopic asthma in children	Repeat
1419	Infectious and uterus related complications during pregnancy and development of atopic and nonatopic asthma in children	Repeat
1420	Infectious and uterus related complications during pregnancy and development of atopic and nonatopic asthma in children	Repeat
1421	Influence of genes and the environment in familial congenital heart defects	Records removed for other reasons
1422	Influence of genes and the environment in familial congenital heart defects	Repeat
1423	Influence of genes and the environment in familial congenital heart defects	Repeat
1424	Influence of genes and the environment in familial congenital heart defects	Repeat
1425	Influence of Negative Awareness of Abnormalities on the Attitude toward Abortion of a Fetus with Likelihood of Disabilities (With focus on legal, medical, Christian attitude)	Records removed for other reasons
1426	Influence of Negative Awareness of Abnormalities on the Attitude toward Abortion of a Fetus with Likelihood of Disabilities (With focus on legal, medical, Christian attitude)	Repeat
1427	Influence of Negative Awareness of Abnormalities on the Attitude toward Abortion of a Fetus with Likelihood of Disabilities (With focus on legal, medical, Christian attitude)	Repeat
1428	Influence of Negative Awareness of Abnormalities on the Attitude toward Abortion of a Fetus with Likelihood of Disabilities (With focus on legal, medical, Christian attitude)	Repeat
1429	Influence of Negative Awareness of Abnormalities on the Attitude toward Abortion of a Fetus with Likelihood of Disabilities (With focus on legal, medical, Christian attitude)	Repeat
1430	Influence of positive serum thyroid peroxidase antibody on pregnancy outcomes	Records removed for other reasons
1431	Influence of positive serum thyroid peroxidase antibody on pregnancy outcomes	Repeat
1432	Influence of positive serum thyroid peroxidase antibody on pregnancy outcomes	Repeat
1433	Influence of positive serum thyroid peroxidase antibody on pregnancy outcomes	Repeat
1434	Influence of positive serum thyroid peroxidase antibody on pregnancy outcomes	Repeat
1435	Influence of threatened miscarriage on pregnancy and early postpartum period: a case-control report	Records removed for other reasons
1436	Influence of threatened miscarriage on pregnancy and early postpartum period: a case-control report	Repeat
1437	Influence of threatened miscarriage on pregnancy and early postpartum period: a case-control report	Repeat
1438	Influence of threatened miscarriage on pregnancy and early postpartum period: a case-control report	Repeat
1439	Influence of threatened miscarriage on pregnancy and early postpartum period: a case-control report	Repeat
1440	Influencing Factor Analysis of Different Ovarian Stimulation Programs on the Outcome of Assisted Reproductive Technology in Patients with Endometriosis	Records removed for other reasons
1441	Influencing Factor Analysis of Different Ovarian Stimulation Programs on the Outcome of Assisted Reproductive Technology in Patients with Endometriosis	Repeat
1442	Influencing Factor Analysis of Different Ovarian Stimulation Programs on the Outcome of Assisted Reproductive Technology in Patients with Endometriosis	Repeat
1443	Influencing Factor Analysis of Different Ovarian Stimulation Programs on the Outcome of Assisted Reproductive Technology in Patients with Endometriosis	Repeat
1444	Inhibins and activins in pregnancy	Records removed for other reasons
1445	Inhibins and activins in pregnancy	Repeat
1446	Inhibins and activins in pregnancy	Repeat
1447	Inhibins and activins in pregnancy	Repeat
1448	Inhibins and activins in pregnancy	Repeat
1449	Inspection analysis of schisandra traditional and potential function	Records removed for other reasons
1450	Inspection analysis of schisandra traditional and potential function	Repeat
1451	Inspection analysis of schisandra traditional and potential function	Repeat
1452	Inspection analysis of schisandra traditional and potential function	Repeat
1453	Inspection analysis of schisandra traditional and potential function	Repeat
1454	Intelligence of Children with Maternal Hisotry of Threatened Abortion	Records removed for other reasons
1455	Intelligence of Children with Maternal Hisotry of Threatened Abortion	Repeat
1456	Intelligence of Children with Maternal Hisotry of Threatened Abortion	Repeat
1457	Intelligence of Children with Maternal Hisotry of Threatened Abortion	Repeat
1458	Interaction Between Progesterone and Bovine Serum Albumin by Fluorescence Spectrum and Molecular Docking	Records removed for other reasons
1459	Interaction Between Progesterone and Bovine Serum Albumin by Fluorescence Spectrum and Molecular Docking	Repeat
1460	Interaction Between Progesterone and Bovine Serum Albumin by Fluorescence Spectrum and Molecular Docking	Repeat
1461	Interaction Between Progesterone and Bovine Serum Albumin by Fluorescence Spectrum and Molecular Docking	Repeat
1462	Interaction Between Progesterone and Bovine Serum Albumin by Fluorescence Spectrum and Molecular Docking	Repeat
1463	INTERACTIONS OF EQUINE VIRAL PATHOGENS WITH THE EQUINE INNATE IMMUNE SYSTEM	Records removed for other reasons
1464	INTERACTIONS OF EQUINE VIRAL PATHOGENS WITH THE EQUINE INNATE IMMUNE SYSTEM	Repeat
1465	INTERACTIONS OF EQUINE VIRAL PATHOGENS WITH THE EQUINE INNATE IMMUNE SYSTEM	Repeat
1466	INTERACTIONS OF EQUINE VIRAL PATHOGENS WITH THE EQUINE INNATE IMMUNE SYSTEM	Repeat
1467	INTERACTIONS OF EQUINE VIRAL PATHOGENS WITH THE EQUINE INNATE IMMUNE SYSTEM	Repeat
1468	Interactive Framing Dynamics and Ideological Boundaries in the American Abortion Debate	Records removed for other reasons
1469	Interactive Framing Dynamics and Ideological Boundaries in the American Abortion Debate	Repeat
1470	Interactive Framing Dynamics and Ideological Boundaries in the American Abortion Debate	Repeat
1471	Interactive Framing Dynamics and Ideological Boundaries in the American Abortion Debate	Repeat
1472	Interactive Framing Dynamics and Ideological Boundaries in the American Abortion Debate	Repeat
1473	Interrogating Medical Tourism: Ireland, Abortion, and Mobility Rights	Records removed for other reasons
1474	Interrogating Medical Tourism: Ireland, Abortion, and Mobility Rights	Repeat
1475	Interrogating Medical Tourism: Ireland, Abortion, and Mobility Rights	Repeat
1476	Interrogating Medical Tourism: Ireland, Abortion, and Mobility Rights	Repeat
1477	Interventional Ultrasound in Obstetrics and Gynecology	Records removed for other reasons
1478	Interventional Ultrasound in Obstetrics and Gynecology	Repeat
1479	Interventional Ultrasound in Obstetrics and Gynecology	Repeat
1480	Interventional Ultrasound in Obstetrics and Gynecology	Repeat
1481	Intrauterine infections.	Records removed for other reasons
1482	Intrauterine infections.	Repeat
1483	Intrauterine infections.	Repeat
1484	Intrauterine infections.	Repeat
1485	Intrauterine infections.	Repeat
1486	Intubation and intensive care after laminaria anaphylaxis in second-trimester abortion	Records removed for other reasons
1487	Intubation and intensive care after laminaria anaphylaxis in second-trimester abortion	Repeat
1488	Intubation and intensive care after laminaria anaphylaxis in second-trimester abortion	Repeat
1489	Intubation and intensive care after laminaria anaphylaxis in second-trimester abortion	Repeat
1490	Intubation and intensive care after laminaria anaphylaxis in second-trimester abortion	Repeat
1491	Invasive Management of Proximal Ureteral Calculi During Pregnancy	Records removed for other reasons
1492	Invasive Management of Proximal Ureteral Calculi During Pregnancy	Repeat
1493	Invasive Management of Proximal Ureteral Calculi During Pregnancy	Repeat
1494	Invasive Management of Proximal Ureteral Calculi During Pregnancy	Repeat
1495	Invasive Management of Proximal Ureteral Calculi During Pregnancy	Repeat
1496	Invasive sino-orbital aspergillosis with brain invasion in an immunocompetent pregnant patient.	Records removed for other reasons
1497	Invasive sino-orbital aspergillosis with brain invasion in an immunocompetent pregnant patient.	Repeat
1498	Invasive sino-orbital aspergillosis with brain invasion in an immunocompetent pregnant patient.	Repeat
1499	Invasive sino-orbital aspergillosis with brain invasion in an immunocompetent pregnant patient.	Repeat
1500	Invasive sino-orbital aspergillosis with brain invasion in an immunocompetent pregnant patient.	Repeat
1501	Investigate the Clinical Characteristics of 12 Cases with Diabetic Ketoacidosis during Pregnancy	Records removed for other reasons
1502	Investigate the Clinical Characteristics of 12 Cases with Diabetic Ketoacidosis during Pregnancy	Repeat
1503	Investigate the Clinical Characteristics of 12 Cases with Diabetic Ketoacidosis during Pregnancy	Repeat
1504	Investigate the Clinical Characteristics of 12 Cases with Diabetic Ketoacidosis during Pregnancy	Repeat
1505	Investigate the Clinical Characteristics of 12 Cases with Diabetic Ketoacidosis during Pregnancy	Repeat
1506	Investigating maternal and neonatal health outcomes associated with continuing or ceasing dexamphetamine treatment for women with attention-deficit hyperactivity disorder during pregnancy: a retrospective cohort study	Records removed for other reasons
1507	Investigating maternal and neonatal health outcomes associated with continuing or ceasing dexamphetamine treatment for women with attention-deficit hyperactivity disorder during pregnancy: a retrospective cohort study	Repeat
1508	Investigating maternal and neonatal health outcomes associated with continuing or ceasing dexamphetamine treatment for women with attention-deficit hyperactivity disorder during pregnancy: a retrospective cohort study	Repeat
1509	Investigating maternal and neonatal health outcomes associated with continuing or ceasing dexamphetamine treatment for women with attention-deficit hyperactivity disorder during pregnancy: a retrospective cohort study	Repeat
1510	Investigating the Diagnosis and Management of Women with Endometriosis : a Study of Diagnostic Tests, Treatment Strategies and Quality of Evidence on the Management of Endometriosis	Records removed for other reasons
1511	Investigating the Diagnosis and Management of Women with Endometriosis : a Study of Diagnostic Tests, Treatment Strategies and Quality of Evidence on the Management of Endometriosis	Repeat
1512	Investigating the Diagnosis and Management of Women with Endometriosis : a Study of Diagnostic Tests, Treatment Strategies and Quality of Evidence on the Management of Endometriosis	Repeat
1513	Investigating the Diagnosis and Management of Women with Endometriosis : a Study of Diagnostic Tests, Treatment Strategies and Quality of Evidence on the Management of Endometriosis	Repeat
1514	Investigation and Evaluation of Folic Acid in Pregnant Woman from a Hospital	Records removed for other reasons
1515	Investigation and Evaluation of Folic Acid in Pregnant Woman from a Hospital	Repeat
1516	Investigation and Evaluation of Folic Acid in Pregnant Woman from a Hospital	Repeat
1517	Investigation and Evaluation of Folic Acid in Pregnant Woman from a Hospital	Repeat
1518	Investigation and Evaluation of Folic Acid in Pregnant Woman from a Hospital	Repeat
1519	Investigation of Toxoplasma gondii Infection in Yunnan Semi-fine Wool Sheep (Ovis aries) and wild Rodents in Yunnan, China	Records removed for other reasons
1520	Investigation of Toxoplasma gondii Infection in Yunnan Semi-fine Wool Sheep (Ovis aries) and wild Rodents in Yunnan, China	Repeat
1521	Investigation of Toxoplasma gondii Infection in Yunnan Semi-fine Wool Sheep (Ovis aries) and wild Rodents in Yunnan, China	Repeat
1522	Investigation of Toxoplasma gondii Infection in Yunnan Semi-fine Wool Sheep (Ovis aries) and wild Rodents in Yunnan, China	Repeat
1523	Investigation of Toxoplasma gondii Infection in Yunnan Semi-fine Wool Sheep (Ovis aries) and wild Rodents in Yunnan, China	Repeat
1524	Involvement of ovarian factors magnified by pharmacological induction of multiple follicular development (MFD) in the increase in Ca125 occurring during the luteal phase and the first 12 weeks of induced pregnancies	Records removed for other reasons
1525	Involvement of ovarian factors magnified by pharmacological induction of multiple follicular development (MFD) in the increase in Ca125 occurring during the luteal phase and the first 12 weeks of induced pregnancies	Repeat
1526	Involvement of ovarian factors magnified by pharmacological induction of multiple follicular development (MFD) in the increase in Ca125 occurring during the luteal phase and the first 12 weeks of induced pregnancies	Repeat
1527	Involvement of ovarian factors magnified by pharmacological induction of multiple follicular development (MFD) in the increase in Ca125 occurring during the luteal phase and the first 12 weeks of induced pregnancies	Repeat
1528	Involvement of ovarian factors magnified by pharmacological induction of multiple follicular development (MFD) in the increase in Ca125 occurring during the luteal phase and the first 12 weeks of induced pregnancies	Repeat
1529	Iranian Azeri women's perceptions of unintended pregnancy: A qualitative study.	Records removed for other reasons
1530	Iranian Azeri women's perceptions of unintended pregnancy: A qualitative study.	Repeat
1531	Iranian Azeri women's perceptions of unintended pregnancy: A qualitative study.	Repeat
1532	Iranian Azeri women's perceptions of unintended pregnancy: A qualitative study.	Repeat
1533	Iranian Azeri women's perceptions of unintended pregnancy: A qualitative study.	Repeat
1534	Is echocardiography necessary for all single umbilical artery fetuses? A retrospective study in a selected Chinese population	Records removed for other reasons
1535	Is echocardiography necessary for all single umbilical artery fetuses? A retrospective study in a selected Chinese population	Repeat
1536	Is echocardiography necessary for all single umbilical artery fetuses? A retrospective study in a selected Chinese population	Repeat
1537	Is echocardiography necessary for all single umbilical artery fetuses? A retrospective study in a selected Chinese population	Repeat
1538	Is echocardiography necessary for all single umbilical artery fetuses? A retrospective study in a selected Chinese population	Repeat
1539	Is progestogen supplementation necessary to prevent abortion?	Records removed for other reasons
1540	Is progestogen supplementation necessary to prevent abortion?	Repeat
1541	Is progestogen supplementation necessary to prevent abortion?	Repeat
1542	Is progestogen supplementation necessary to prevent abortion?	Repeat
1543	Is surgical intervention for ectopic pregnancy in a low resource set-up avoidable?	Records removed for other reasons
1544	Is surgical intervention for ectopic pregnancy in a low resource set-up avoidable?	Repeat
1545	Is surgical intervention for ectopic pregnancy in a low resource set-up avoidable?	Repeat
1546	Is surgical intervention for ectopic pregnancy in a low resource set-up avoidable?	Repeat
1547	Is surgical intervention for ectopic pregnancy in a low resource set-up avoidable?	Repeat
1548	Is the surgical approach beneficial to subfertile women with symptomatic extensive adenomyosis?	Records removed for other reasons
1549	Is the surgical approach beneficial to subfertile women with symptomatic extensive adenomyosis?	Repeat
1550	Is the surgical approach beneficial to subfertile women with symptomatic extensive adenomyosis?	Repeat
1551	Is the surgical approach beneficial to subfertile women with symptomatic extensive adenomyosis?	Repeat
1552	Is the surgical approach beneficial to subfertile women with symptomatic extensive adenomyosis?	Repeat
1553	Is there a right to access innovative surgery?	Records removed for other reasons
1554	Is there a right to access innovative surgery?	Repeat
1555	Is there a right to access innovative surgery?	Repeat
1556	Is there a right to access innovative surgery?	Repeat
1557	Is there a right to access innovative surgery?	Repeat
1558	ISGE statement on oral emergency contraception	Records removed for other reasons
1559	ISGE statement on oral emergency contraception	Repeat
1560	ISGE statement on oral emergency contraception	Repeat
1561	ISGE statement on oral emergency contraception	Repeat
1562	Islation and genotyping of toxoplasma gondii beijing strains and cloning and expression of the mic10 gene	Records removed for other reasons
1563	Islation and genotyping of toxoplasma gondii beijing strains and cloning and expression of the mic10 gene	Repeat
1564	Islation and genotyping of toxoplasma gondii beijing strains and cloning and expression of the mic10 gene	Repeat
1565	Islation and genotyping of toxoplasma gondii beijing strains and cloning and expression of the mic10 gene	Repeat
1566	Islation and genotyping of toxoplasma gondii beijing strains and cloning and expression of the mic10 gene	Repeat
1567	Isolation and characterization of 3-carbomethoxypyridine from the leaves of Pyrenacantha staudtii Hutch and Dalz (Icacinaceae).	Records removed for other reasons
1568	Isolation and characterization of 3-carbomethoxypyridine from the leaves of Pyrenacantha staudtii Hutch and Dalz (Icacinaceae).	Repeat
1569	Isolation and characterization of 3-carbomethoxypyridine from the leaves of Pyrenacantha staudtii Hutch and Dalz (Icacinaceae).	Repeat
1570	Isolation and characterization of 3-carbomethoxypyridine from the leaves of Pyrenacantha staudtii Hutch and Dalz (Icacinaceae).	Repeat
1571	Isolation and characterization of 3-carbomethoxypyridine from the leaves of Pyrenacantha staudtii Hutch and Dalz (Icacinaceae).	Repeat
1572	Isotretinoin, Vitamin A Supplements, and Unintended Pregnancies in Post Roe v. Wade America	Records removed for other reasons
1573	Isotretinoin, Vitamin A Supplements, and Unintended Pregnancies in Post Roe v. Wade America	Repeat
1574	Isotretinoin, Vitamin A Supplements, and Unintended Pregnancies in Post Roe v. Wade America	Repeat
1575	Isotretinoin, Vitamin A Supplements, and Unintended Pregnancies in Post Roe v. Wade America	Repeat
1576	Isotretinoin, Vitamin A Supplements, and Unintended Pregnancies in Post Roe v. Wade America	Repeat
1577	Issue terrorism: An analysis of trends in North America	Records removed for other reasons
1578	Issue terrorism: An analysis of trends in North America	Repeat
1579	Issue terrorism: An analysis of trends in North America	Repeat
1580	Issue terrorism: An analysis of trends in North America	Repeat
1581	Issue terrorism: An analysis of trends in North America	Repeat
1582	'It Has To Be the Woman:' Illegal Abortion Histories in Preroe South Carolina	Records removed for other reasons
1583	'It Has To Be the Woman:' Illegal Abortion Histories in Preroe South Carolina	Repeat
1584	'It Has To Be the Woman:' Illegal Abortion Histories in Preroe South Carolina	Repeat
1585	'It Has To Be the Woman:' Illegal Abortion Histories in Preroe South Carolina	Repeat
1586	'It Has To Be the Woman:' Illegal Abortion Histories in Preroe South Carolina	Repeat
1587	IVIg ameliorates fetal and neonatal alloimmune thrombocytopenia in a novel murine model.	Records removed for other reasons
1588	IVIg ameliorates fetal and neonatal alloimmune thrombocytopenia in a novel murine model.	Repeat
1589	IVIg ameliorates fetal and neonatal alloimmune thrombocytopenia in a novel murine model.	Repeat
1590	IVIg ameliorates fetal and neonatal alloimmune thrombocytopenia in a novel murine model.	Repeat
1591	IVIg ameliorates fetal and neonatal alloimmune thrombocytopenia in a novel murine model.	Repeat
1592	Jianpi Antai formula prevents miscarriage by repressing M1 polarization of decidual macrophages through ubiquitination of NLRP3 mediated by MARCH7	Records removed for other reasons
1593	Jianpi Antai formula prevents miscarriage by repressing M1 polarization of decidual macrophages through ubiquitination of NLRP3 mediated by MARCH7	Repeat
1594	Jianpi Antai formula prevents miscarriage by repressing M1 polarization of decidual macrophages through ubiquitination of NLRP3 mediated by MARCH7	Repeat
1595	Jianpi Antai formula prevents miscarriage by repressing M1 polarization of decidual macrophages through ubiquitination of NLRP3 mediated by MARCH7	Repeat
1596	Jianpi Antai formula prevents miscarriage by repressing M1 polarization of decidual macrophages through ubiquitination of NLRP3 mediated by MARCH7	Repeat
1597	JUDICIAL ACTIVISM AND NEOCONSTITUTIONAL DISCRETION - A REFLECTION ON MINISTER BARROSO'S VOTE TO DECRIMINALIZE ABORTION IN HABEAS CORPUS No. 124,306 / 2016-STF	Records removed for other reasons
1598	JUDICIAL ACTIVISM AND NEOCONSTITUTIONAL DISCRETION - A REFLECTION ON MINISTER BARROSO'S VOTE TO DECRIMINALIZE ABORTION IN HABEAS CORPUS No. 124,306 / 2016-STF	Repeat
1599	JUDICIAL ACTIVISM AND NEOCONSTITUTIONAL DISCRETION - A REFLECTION ON MINISTER BARROSO'S VOTE TO DECRIMINALIZE ABORTION IN HABEAS CORPUS No. 124,306 / 2016-STF	Repeat
1600	JUDICIAL ACTIVISM AND NEOCONSTITUTIONAL DISCRETION - A REFLECTION ON MINISTER BARROSO'S VOTE TO DECRIMINALIZE ABORTION IN HABEAS CORPUS No. 124,306 / 2016-STF	Repeat
1601	JUDICIAL ACTIVISM AND NEOCONSTITUTIONAL DISCRETION - A REFLECTION ON MINISTER BARROSO'S VOTE TO DECRIMINALIZE ABORTION IN HABEAS CORPUS No. 124,306 / 2016-STF	Repeat
1602	Judicial activism and neoconstitutional discretion- a reflection on Minister Barroso's vote to decriminalize abortion in Habeas Corpus N°. 124,306/2016-STF	Records removed for other reasons
1603	Judicial activism and neoconstitutional discretion- a reflection on Minister Barroso's vote to decriminalize abortion in Habeas Corpus N°. 124,306/2016-STF	Repeat
1604	Judicial activism and neoconstitutional discretion- a reflection on Minister Barroso's vote to decriminalize abortion in Habeas Corpus N°. 124,306/2016-STF	Repeat
1605	Judicial activism and neoconstitutional discretion- a reflection on Minister Barroso's vote to decriminalize abortion in Habeas Corpus N°. 124,306/2016-STF	Repeat
1606	Judicial activism and neoconstitutional discretion- a reflection on Minister Barroso's vote to decriminalize abortion in Habeas Corpus N°. 124,306/2016-STF	Repeat
1607	June Medical Services v. Gee: The Potential Impact on Abortion, Civil, and Human Rights	Records removed for other reasons
1608	June Medical Services v. Gee: The Potential Impact on Abortion, Civil, and Human Rights	Repeat
1609	June Medical Services v. Gee: The Potential Impact on Abortion, Civil, and Human Rights	Repeat
1610	June Medical Services v. Gee: The Potential Impact on Abortion, Civil, and Human Rights	Repeat
1611	Justice Waits for a Nine-Member Supreme Court	Records removed for other reasons
1612	Justice Waits for a Nine-Member Supreme Court	Repeat
1613	Justice Waits for a Nine-Member Supreme Court	Repeat
1614	Justice Waits for a Nine-Member Supreme Court	Repeat
1615	Justice Waits for a Nine-Member Supreme Court	Repeat
1616	Keep the mate or keep the child? Examining sex differences in abortion decisions	Records removed for other reasons
1617	Keep the mate or keep the child? Examining sex differences in abortion decisions	Repeat
1618	Keep the mate or keep the child? Examining sex differences in abortion decisions	Repeat
1619	Keep the mate or keep the child? Examining sex differences in abortion decisions	Repeat
1620	Keep the mate or keep the child? Examining sex differences in abortion decisions	Repeat
1621	Keeping Goats or Going North? Enhancing Livelihoods of Smallholder Goat Farmers Through Brucellosis Control in Mexico	Records removed for other reasons
1622	Keeping Goats or Going North? Enhancing Livelihoods of Smallholder Goat Farmers Through Brucellosis Control in Mexico	Repeat
1623	Keeping Goats or Going North? Enhancing Livelihoods of Smallholder Goat Farmers through Brucellosis Control in Mexico	Repeat
1624	Keeping Goats or Going North? Enhancing Livelihoods of Smallholder Goat Farmers Through Brucellosis Control in Mexico	Repeat
1625	Keeping Goats or Going North? Enhancing Livelihoods of Smallholder Goat Farmers through Brucellosis Control in Mexico	Repeat
1626	Keeping Goats or Going North? Enhancing Livelihoods of Smallholder Goat Farmers Through Brucellosis Control in Mexico	Repeat
1627	Kisspeptin and Hematologic Parameters as Predictive Biomarkers for First-Trimester Abortions	Records removed for other reasons
1628	Kisspeptin and Hematologic Parameters as Predictive Biomarkers for First-Trimester Abortions	Repeat
1629	Kisspeptin and Hematologic Parameters as Predictive Biomarkers for First-Trimester Abortions	Repeat
1630	Kisspeptin and Hematologic Parameters as Predictive Biomarkers for First-Trimester Abortions	Repeat
1631	Kisspeptin and Hematologic Parameters as Predictive Biomarkers for First-Trimester Abortions	Repeat
1632	Klebsiella pneumoniae Chorioamnionitis: An Underrecognized Cause of Preterm Premature Rupture of Membranes in the Second Trimester	Records removed for other reasons
1633	Klebsiella pneumoniae Chorioamnionitis: An Underrecognized Cause of Preterm Premature Rupture of Membranes in the Second Trimester	Repeat
1634	Klebsiella pneumoniae Chorioamnionitis: An Underrecognized Cause of Preterm Premature Rupture of Membranes in the Second Trimester	Repeat
1635	Klebsiella pneumoniae Chorioamnionitis: An Underrecognized Cause of Preterm Premature Rupture of Membranes in the Second Trimester	Repeat
1636	Klebsiella pneumoniae Chorioamnionitis: An Underrecognized Cause of Preterm Premature Rupture of Membranes in the Second Trimester	Repeat
1637	Knowledge and practice on Toxoplasma infection in pregnant women from Malaysia, Philippines, and Thailand	Records removed for other reasons
1638	Knowledge and practice on Toxoplasma infection in pregnant women from Malaysia, Philippines, and Thailand	Repeat
1639	Knowledge and practice on Toxoplasma infection in pregnant women from Malaysia, Philippines, and Thailand	Repeat
1640	Knowledge and practice on Toxoplasma infection in pregnant women from Malaysia, Philippines, and Thailand	Repeat
1641	Knowledge and practice on Toxoplasma infection in pregnant women from Malaysia, Philippines, and Thailand	Repeat
1642	Krukenberg Tumor in Pregnancy	Records removed for other reasons
1643	Krukenberg Tumor in Pregnancy	Repeat
1644	Krukenberg Tumor in Pregnancy	Repeat
1645	La enfermedad perinatal y la prematuridad pertenecen a un síndrome clínico multifactorial: participación de la herencia de enfermedad vascular, la flora microbiana vaginal y el estado nutricional	Records removed for other reasons
1646	La enfermedad perinatal y la prematuridad pertenecen a un síndrome clínico multifactorial: participación de la herencia de enfermedad vascular, la flora microbiana vaginal y el estado nutricional	Repeat
1647	La enfermedad perinatal y la prematuridad pertenecen a un síndrome clínico multifactorial: participación de la herencia de enfermedad vascular, la flora microbiana vaginal y el estado nutricional	Repeat
1648	La enfermedad perinatal y la prematuridad pertenecen a un síndrome clínico multifactorial: participación de la herencia de enfermedad vascular, la flora microbiana vaginal y el estado nutricional	Repeat
1649	La enfermedad perinatal y la prematuridad pertenecen a un síndrome clínico multifactorial: participación de la herencia de enfermedad vascular, la flora microbiana vaginal y el estado nutricional	Repeat
1650	La genética comunitaria en los programas de diagnóstico prenatal	Records removed for other reasons
1651	La genética comunitaria en los programas de diagnóstico prenatal	Repeat
1652	La genética comunitaria en los programas de diagnóstico prenatal	Repeat
1653	La genética comunitaria en los programas de diagnóstico prenatal	Repeat
1654	La genética comunitaria en los programas de diagnóstico prenatal	Repeat
1655	Laparoscopic Cornuostomy: A Conservative Surgical Approach to Interstitial Pregnancy - A Case Report	Records removed for other reasons
1656	Laparoscopic Cornuostomy: A Conservative Surgical Approach to Interstitial Pregnancy - A Case Report	Repeat
1657	Laparoscopic Cornuostomy: A Conservative Surgical Approach to Interstitial Pregnancy - A Case Report	Repeat
1658	Laparoscopic Cornuostomy: A Conservative Surgical Approach to Interstitial Pregnancy - A Case Report	Repeat
1659	Laparoscopic Management of Adnexal Masses -A Descriptive Study from a Tertiary Referral Center	Records removed for other reasons
1660	Laparoscopic Management of Adnexal Masses -A Descriptive Study from a Tertiary Referral Center	Repeat
1661	Laparoscopic Management of Adnexal Masses -A Descriptive Study from a Tertiary Referral Center	Repeat
1662	Laparoscopic Management of Adnexal Masses -A Descriptive Study from a Tertiary Referral Center	Repeat
1663	Laparoscopic Management of Adnexal Masses -A Descriptive Study from a Tertiary Referral Center	Repeat
1664	Laparoscopic Management of Placenta Increta after Late First-Trimester Dilation and Evacuation Manifesting as an Unusual Uterine Mass	Records removed for other reasons
1665	Laparoscopic Management of Placenta Increta after Late First-Trimester Dilation and Evacuation Manifesting as an Unusual Uterine Mass	Repeat
1666	Laparoscopic Management of Placenta Increta after Late First-Trimester Dilation and Evacuation Manifesting as an Unusual Uterine Mass	Repeat
1667	Laparoscopic Management of Placenta Increta after Late First-Trimester Dilation and Evacuation Manifesting as an Unusual Uterine Mass	Repeat
1668	Laparoscopic Strategy for Heterotopic Interstitial Pregnancy Following Assisted Reproductive Techniques	Records removed for other reasons
1669	Laparoscopic Strategy for Heterotopic Interstitial Pregnancy Following Assisted Reproductive Techniques	Repeat
1670	Laparoscopic Strategy for Heterotopic Interstitial Pregnancy Following Assisted Reproductive Techniques	Repeat
1671	Laparoscopic Strategy for Heterotopic Interstitial Pregnancy Following Assisted Reproductive Techniques	Repeat
1672	Laparoscopic Strategy for Heterotopic Interstitial Pregnancy Following Assisted Reproductive Techniques	Repeat
1673	Laparoscopic surgery for the management of ovarian endometriomas	Records removed for other reasons
1674	Laparoscopic surgery for the management of ovarian endometriomas	Repeat
1675	Laparoscopic surgery for the management of ovarian endometriomas	Repeat
1676	Laparoscopic surgery for the management of ovarian endometriomas	Repeat
1677	Laparoscopic surgery for the management of ovarian endometriomas	Repeat
1678	Laparoscopic surgery for the management of ovarian endometriomas	Repeat
1679	Laparoscopic surgery for the management of ovarian endometriomas	Repeat
1680	Laparoscopy during pregnancy: Experience of the French university hospital of Clermont-Ferrand	Records removed for other reasons
1681	Laparoscopy during pregnancy: Experience of the French university hospital of Clermont-Ferrand	Repeat
1682	Laparoscopy during pregnancy: Experience of the French university hospital of Clermont-Ferrand	Repeat
1683	Laparoscopy during pregnancy: Experience of the French university hospital of Clermont-Ferrand	Repeat
1684	Laparoscopy during pregnancy: Experience of the French university hospital of Clermont-Ferrand	Repeat
1685	Large Uterine, Subserosal Hematoma as a Complication of Dilation and Evacuation Leading to Necrotic Uterine Defect and Delayed Postabortion Hemorrhage	Records removed for other reasons
1686	Large Uterine, Subserosal Hematoma as a Complication of Dilation and Evacuation Leading to Necrotic Uterine Defect and Delayed Postabortion Hemorrhage	Repeat
1687	Large Uterine, Subserosal Hematoma as a Complication of Dilation and Evacuation Leading to Necrotic Uterine Defect and Delayed Postabortion Hemorrhage	Repeat
1688	Large Uterine, Subserosal Hematoma as a Complication of Dilation and Evacuation Leading to Necrotic Uterine Defect and Delayed Postabortion Hemorrhage	Repeat
1689	Large Uterine, Subserosal Hematoma as a Complication of Dilation and Evacuation Leading to Necrotic Uterine Defect and Delayed Postabortion Hemorrhage	Repeat
1690	Legal abortion:: a painful necessity	Records removed for other reasons
1691	Legal abortion:: a painful necessity	Repeat
1692	Legal abortion:: a painful necessity	Repeat
1693	Legal abortion:: a painful necessity	Repeat
1694	Legal Barriers to Second-Trimester Abortion Provision and Public Health Consequences	Records removed for other reasons
1695	Legal Barriers to Second-Trimester Abortion Provision and Public Health Consequences	Repeat
1696	Legal Barriers to Second-Trimester Abortion Provision and Public Health Consequences	Repeat
1697	Legal Barriers to Second-Trimester Abortion Provision and Public Health Consequences	Repeat
1698	Legal Barriers to Second-Trimester Abortion Provision and Public Health Consequences	Repeat
1699	Legal duties to respect abortion choices.	Records removed for other reasons
1700	Legal duties to respect abortion choices.	Repeat
1701	Legal duties to respect abortion choices.	Repeat
1702	Legal duties to respect abortion choices.	Repeat
1703	Legal duties to respect abortion choices.	Repeat
1704	Legal Politics against Abortion	Records removed for other reasons
1705	Legal Politics against Abortion	Repeat
1706	Legal Politics against Abortion	Repeat
1707	Legal Politics against Abortion	Repeat
1708	Lethal outcome in a patient with pulmonary hypertension and liver cirrhosis on the 12-th week of pregnancy	Records removed for other reasons
1709	Lethal outcome in a patient with pulmonary hypertension and liver cirrhosis on the 12-th week of pregnancy	Repeat
1710	Lethal outcome in a patient with pulmonary hypertension and liver cirrhosis on the 12-th week of pregnancy	Repeat
1711	Lethal outcome in a patient with pulmonary hypertension and liver cirrhosis on the 12-th week of pregnancy	Repeat
1712	Levels of CA-19.9, CA-125, and CA-195 in seminal plasma and in vitro fertilization rates	Records removed for other reasons
1713	Levels of CA-19.9, CA-125, and CA-195 in seminal plasma and in vitro fertilization rates	Repeat
1714	Levels of CA-19.9, CA-125, and CA-195 in seminal plasma and in vitro fertilization rates	Repeat
1715	Levels of CA-19.9, CA-125, and CA-195 in seminal plasma and in vitro fertilization rates	Repeat
1716	Levels of CA-19.9, CA-125, and CA-195 in seminal plasma and in vitro fertilization rates	Repeat
1717	Liberação médico-jurídica da antecipação terapêutica do parto em anencefalia: implicações éticas	Records removed for other reasons
1718	Liberação médico-jurídica da antecipação terapêutica do parto em anencefalia: implicações éticas	Repeat
1719	Liberação médico-jurídica da antecipação terapêutica do parto em anencefalia: implicações éticas	Repeat
1720	Liberação médico-jurídica da antecipação terapêutica do parto em anencefalia: implicações éticas	Repeat
1721	Liberação médico-jurídica da antecipação terapêutica do parto em anencefalia: implicações éticas	Repeat
1722	Liberty vs. progress? The ethical implications of contemporary biomedicine in Germany and the United States	Records removed for other reasons
1723	Liberty vs. progress? The ethical implications of contemporary biomedicine in Germany and the United States	Repeat
1724	Liberty vs. progress? The ethical implications of contemporary biomedicine in Germany and the United States	Repeat
1725	Liberty vs. progress? The ethical implications of contemporary biomedicine in Germany and the United States	Repeat
1726	Liberty vs. progress? The ethical implications of contemporary biomedicine in Germany and the United States	Repeat
1727	LIF upregulates poFUT1 expression and promotes trophoblast cell migration and invasion at the fetal-maternal interface	Records removed for other reasons
1728	LIF upregulates poFUT1 expression and promotes trophoblast cell migration and invasion at the fetal-maternal interface	Repeat
1729	LIF upregulates poFUT1 expression and promotes trophoblast cell migration and invasion at the fetal-maternal interface	Repeat
1730	LIF upregulates poFUT1 expression and promotes trophoblast cell migration and invasion at the fetal-maternal interface	Repeat
1731	LIF upregulates poFUT1 expression and promotes trophoblast cell migration and invasion at the fetal-maternal interface	Repeat
1732	Life saving use of ECMO in an obstetric patient with massive hemorrhage following uterine atony: a case report	Records removed for other reasons
1733	Life saving use of ECMO in an obstetric patient with massive hemorrhage following uterine atony: a case report	Repeat
1734	Life saving use of ECMO in an obstetric patient with massive hemorrhage following uterine atony: a case report	Repeat
1735	Life saving use of ECMO in an obstetric patient with massive hemorrhage following uterine atony: a case report	Repeat
1736	Life saving use of ECMO in an obstetric patient with massive hemorrhage following uterine atony: a case report	Repeat
1737	Life-threatening bleeding, pregnancy and lupus anticoagulant: Success after steroid and anticoagulant therapy	Records removed for other reasons
1738	Life-threatening bleeding, pregnancy and lupus anticoagulant: Success after steroid and anticoagulant therapy	Repeat
1739	Life-threatening bleeding, pregnancy and lupus anticoagulant: Success after steroid and anticoagulant therapy	Repeat
1740	Life-threatening bleeding, pregnancy and lupus anticoagulant: Success after steroid and anticoagulant therapy	Repeat
1741	Life-threatening bleeding, pregnancy and lupus anticoagulant: Success after steroid and anticoagulant therapy	Repeat
1742	Life-threatening clostridial infections	Records removed for other reasons
1743	Life-threatening clostridial infections	Repeat
1744	Life-threatening clostridial infections	Repeat
1745	Life-threatening clostridial infections	Repeat
1746	Life-threatening clostridial infections	Repeat
1747	Life-threatening postpartum hemorrhage (≥ 5000 mL): a single center experience.	Records removed for other reasons
1748	Life-threatening postpartum hemorrhage (≥ 5000 mL): a single center experience.	Repeat
1749	Life-threatening postpartum hemorrhage (≥ 5000 mL): a single center experience.	Repeat
1750	Life-threatening postpartum hemorrhage (≥ 5000 mL): a single center experience.	Repeat
1751	Life-threatening postpartum hemorrhage (≥ 5000 mL): a single center experience.	Repeat
1752	Liquid vaginal spray composition useful for treating secondary amenorrhea, threatened or habitual abortions and infertility, comprises natural or synthetic progesterone, mixture of solvent/co-solvent and antioxidant	Records removed for other reasons
1753	Liquid vaginal spray composition useful for treating secondary amenorrhea, threatened or habitual abortions and infertility, comprises natural or synthetic progesterone, mixture of solvent/co-solvent and antioxidant	Repeat
1754	Liquid vaginal spray composition useful for treating secondary amenorrhea, threatened or habitual abortions and infertility, comprises natural or synthetic progesterone, mixture of solvent/co-solvent and antioxidant	Repeat
1755	Liquid vaginal spray composition useful for treating secondary amenorrhea, threatened or habitual abortions and infertility, comprises natural or synthetic progesterone, mixture of solvent/co-solvent and antioxidant	Repeat
1756	Liquid vaginal spray composition useful for treating secondary amenorrhea, threatened or habitual abortions and infertility, comprises natural or synthetic progesterone, mixture of solvent/co-solvent and antioxidant	Repeat
1757	Listeria and listeriosis: From farm to fork	Records removed for other reasons
1758	Listeria and listeriosis: From farm to fork	Repeat
1759	Listeria and listeriosis: From farm to fork	Repeat
1760	Listeria and listeriosis: From farm to fork	Repeat
1761	Listeria and listeriosis: From farm to fork	Repeat
1762	Live birth after conservative surgery for severe adenomyosis following magnetic resonance imaging and gonadotropin-releasing hormone agonist therapy	Records removed for other reasons
1763	Live birth after conservative surgery for severe adenomyosis following magnetic resonance imaging and gonadotropin-releasing hormone agonist therapy	Repeat
1764	Live birth after conservative surgery for severe adenomyosis following magnetic resonance imaging and gonadotropin-releasing hormone agonist therapy	Repeat
1765	Live birth after conservative surgery for severe adenomyosis following magnetic resonance imaging and gonadotropin-releasing hormone agonist therapy	Repeat
1766	Live birth after conservative surgery for severe adenomyosis following magnetic resonance imaging and gonadotropin-releasing hormone agonist therapy	Repeat
1767	Liver diseases in pregnancy: Liver transplantation in pregnancy	Records removed for other reasons
1768	Liver diseases in pregnancy: Liver transplantation in pregnancy	Repeat
1769	Liver diseases in pregnancy: Liver transplantation in pregnancy	Repeat
1770	Liver diseases in pregnancy: Liver transplantation in pregnancy	Repeat
1771	Liver diseases in pregnancy: Liver transplantation in pregnancy	Repeat
1772	Liver injury due to nadroparin calcium injection	Records removed for other reasons
1773	Liver injury due to nadroparin calcium injection	Repeat
1774	Liver injury due to nadroparin calcium injection	Repeat
1775	Liver injury due to nadroparin calcium injection	Repeat
1776	Liver injury due to nadroparin calcium injection	Repeat
1777	LncRNA-TCL6 promotes early abortion and inhibits placenta implantation via the EGFR pathway	Records removed for other reasons
1778	LncRNA-TCL6 promotes early abortion and inhibits placenta implantation via the EGFR pathway	Repeat
1779	LncRNA-TCL6 promotes early abortion and inhibits placenta implantation via the EGFR pathway	Repeat
1780	LncRNA-TCL6 promotes early abortion and inhibits placenta implantation via the EGFR pathway	Repeat
1781	LncRNA-TCL6 promotes early abortion and inhibits placenta implantation via the EGFR pathway	Repeat
1782	Long working hours and pregnancy complications: women physicians survey in Japan	Records removed for other reasons
1783	Long working hours and pregnancy complications: women physicians survey in Japan	Repeat
1784	Long working hours and pregnancy complications: women physicians survey in Japan	Repeat
1785	Long working hours and pregnancy complications: women physicians survey in Japan	Repeat
1786	Long working hours and pregnancy complications: women physicians survey in Japan	Repeat
1787	Long Working Hours and Pregnancy Complications: Women Physicians Survey in Japan EDITORIAL COMMENT	Records removed for other reasons
1788	Long Working Hours and Pregnancy Complications: Women Physicians Survey in Japan EDITORIAL COMMENT	Repeat
1789	Long Working Hours and Pregnancy Complications: Women Physicians Survey in Japan EDITORIAL COMMENT	Repeat
1790	Long Working Hours and Pregnancy Complications: Women Physicians Survey in Japan EDITORIAL COMMENT	Repeat
1791	Long Working Hours and Pregnancy Complications: Women Physicians Survey in Japan EDITORIAL COMMENT	Repeat
1792	Long working hours and pregnancy complications: women physicians survey in Japan.	Records removed for other reasons
1793	Long working hours and pregnancy complications: women physicians survey in Japan.	Repeat
1794	Long working hours and pregnancy complications: women physicians survey in Japan.	Repeat
1795	Long working hours and pregnancy complications: women physicians survey in Japan.	Repeat
1796	Long working hours and pregnancy complications: women physicians survey in Japan.	Repeat
1797	Long-term multidisciplinary integrative therapy management resulted in favorable outcomes for ovarian cancer during pregnancy: a case report and literature review	Records removed for other reasons
1798	Long-term multidisciplinary integrative therapy management resulted in favorable outcomes for ovarian cancer during pregnancy: a case report and literature review	Repeat
1799	Long-term multidisciplinary integrative therapy management resulted in favorable outcomes for ovarian cancer during pregnancy: a case report and literature review	Repeat
1800	Long-Term Outcomes after Conservative and Radical Treatment of Borderline Ovarian Tumors (BOTs) that were Treated in the Luhs Kaunas Clinics Obstetrics and Gynecology Department from 2009 To 2013	Records removed for other reasons
1801	Long-Term Outcomes after Conservative and Radical Treatment of Borderline Ovarian Tumors (BOTs) that were Treated in the Luhs Kaunas Clinics Obstetrics and Gynecology Department from 2009 To 2013	Repeat
1802	Long-Term Outcomes after Conservative and Radical Treatment of Borderline Ovarian Tumors (BOTs) that were Treated in the Luhs Kaunas Clinics Obstetrics and Gynecology Department from 2009 To 2013	Repeat
1803	Long-Term Outcomes after Conservative and Radical Treatment of Borderline Ovarian Tumors (BOTs) that were Treated in the Luhs Kaunas Clinics Obstetrics and Gynecology Department from 2009 To 2013	Repeat
1804	Long-Term Outcomes after Conservative and Radical Treatment of Borderline Ovarian Tumors (BOTs) that were Treated in the Luhs Kaunas Clinics Obstetrics and Gynecology Department from 2009 To 2013	Repeat
1805	Long-term pituitary downregulation before frozen embryo transfer could improve pregnancy outcomes in women with adenomyosis	Records removed for other reasons
1806	Long-term pituitary downregulation before frozen embryo transfer could improve pregnancy outcomes in women with adenomyosis	Repeat
1807	Long-term pituitary downregulation before frozen embryo transfer could improve pregnancy outcomes in women with adenomyosis	Repeat
1808	Long-term pituitary downregulation before frozen embryo transfer could improve pregnancy outcomes in women with adenomyosis	Repeat
1809	Long-term prognosis of pregnancies in women with intrauterine hematomas.	Records removed for other reasons
1810	Long-term prognosis of pregnancies in women with intrauterine hematomas.	Repeat
1811	Long-term prognosis of pregnancies in women with intrauterine hematomas.	Repeat
1812	Long-term prognosis of pregnancies in women with intrauterine hematomas.	Repeat
1813	Long-term risk of epilepsy, cerebral palsy and attention-deficit/hyperactivity disorder in children affected by a threatened abortion in utero	Records removed for other reasons
1814	Long-term risk of epilepsy, cerebral palsy and attention-deficit/hyperactivity disorder in children affected by a threatened abortion in utero	Repeat
1815	Long-term risk of epilepsy, cerebral palsy and attention-deficit/hyperactivity disorder in children affected by a threatened abortion in utero	Repeat
1816	Long-term risk of epilepsy, cerebral palsy and attention-deficit/hyperactivity disorder in children affected by a threatened abortion in utero	Repeat
1817	Long-term risk of epilepsy, cerebral palsy and attention-deficit/hyperactivity disorder in children affected by a threatened abortion in utero	Repeat
1818	Ludwig's angina after severe thrombocytopenia associated with dengue fever in a primigravida: A case report	Records removed for other reasons
1819	Ludwig's angina after severe thrombocytopenia associated with dengue fever in a primigravida: A case report	Repeat
1820	Ludwig's angina after severe thrombocytopenia associated with dengue fever in a primigravida: A case report	Repeat
1821	Ludwig's angina after severe thrombocytopenia associated with dengue fever in a primigravida: A case report	Repeat
1822	Ludwig's angina after severe thrombocytopenia associated with dengue fever in a primigravida: A case report	Repeat
1823	Lung-nourishing preparation and new preparing method	Records removed for other reasons
1824	Lung-nourishing preparation and new preparing method	Repeat
1825	Lung-nourishing preparation and new preparing method	Repeat
1826	Lung-nourishing preparation and new preparing method	Repeat
1827	Luteal phase support with progesterone supplementation consensus	Records removed for other reasons
1828	Luteal phase support with progesterone supplementation consensus	Repeat
1829	Luteal phase support with progesterone supplementation consensus	Repeat
1830	Luteal phase support with progesterone supplementation consensus	Repeat
1831	Luteal phase support with progesterone supplementation consensus	Repeat
1832	Lymphocytic progesterone receptors in normal and pathological human pregnancy.	Records removed for other reasons
1833	Lymphocytic progesterone receptors in normal and pathological human pregnancy.	Repeat
1834	Lymphocytic progesterone receptors in normal and pathological human pregnancy.	Repeat
1835	Lymphocytic progesterone receptors in normal and pathological human pregnancy.	Repeat
1836	Lymphocytic progesterone receptors in normal and pathological human pregnancy.	Repeat
1837	Magnetic resonance imaging - A troubleshooter in obstetric emergencies: A pictorial review.	Records removed for other reasons
1838	Magnetic resonance imaging - A troubleshooter in obstetric emergencies: A pictorial review.	Repeat
1839	Magnetic resonance imaging - A troubleshooter in obstetric emergencies: A pictorial review.	Repeat
1840	Magnetic resonance imaging - A troubleshooter in obstetric emergencies: A pictorial review.	Repeat
1841	Magnetic resonance imaging - A troubleshooter in obstetric emergencies: A pictorial review.	Repeat
1842	Maintaining grain number by reducing grain abortion is the key to improve water use efficiency of maize under deficit irrigation and salt stress	Records removed for other reasons
1843	Maintaining grain number by reducing grain abortion is the key to improve water use efficiency of maize under deficit irrigation and salt stress	Repeat
1844	Maintaining grain number by reducing grain abortion is the key to improve water use efficiency of maize under deficit irrigation and salt stress	Repeat
1845	Maintaining grain number by reducing grain abortion is the key to improve water use efficiency of maize under deficit irrigation and salt stress	Repeat
1846	Maintaining sustained plasma concentrations of progesterone in humans and maximum plasma concentrations for treating secondary amenorrhea, dysfunctional uterine bleeding, and premenstrual syndrome	Records removed for other reasons
1847	Maintaining sustained plasma concentrations of progesterone in humans and maximum plasma concentrations for treating secondary amenorrhea, dysfunctional uterine bleeding, and premenstrual syndrome	Repeat
1848	Maintaining sustained plasma concentrations of progesterone in humans and maximum plasma concentrations for treating secondary amenorrhea, dysfunctional uterine bleeding, and premenstrual syndrome	Repeat
1849	Maintaining sustained plasma concentrations of progesterone in humans and maximum plasma concentrations for treating secondary amenorrhea, dysfunctional uterine bleeding, and premenstrual syndrome	Repeat
1850	Making mothers in jail: carceral reproduction of normative motherhood.	Records removed for other reasons
1851	Making mothers in jail: carceral reproduction of normative motherhood.	Repeat
1852	Making mothers in jail: carceral reproduction of normative motherhood.	Repeat
1853	Making mothers in jail: carceral reproduction of normative motherhood.	Repeat
1854	Making mothers in jail: carceral reproduction of normative motherhood.	Repeat
1855	Malaria and pregnancy: the perspective in Pakistan	Records removed for other reasons
1856	Malaria and pregnancy: the perspective in Pakistan	Repeat
1857	Malaria and pregnancy: the perspective in Pakistan	Repeat
1858	Malaria and pregnancy: the perspective in Pakistan	Repeat
1859	Male reproductive control of women who have experienced intimate partner violence in the United States	Records removed for other reasons
1860	Male reproductive control of women who have experienced intimate partner violence in the United States	Repeat
1861	Male reproductive control of women who have experienced intimate partner violence in the United States	Repeat
1862	Male reproductive control of women who have experienced intimate partner violence in the United States	Repeat
1863	Male reproductive control of women who have experienced intimate partner violence in the United States	Repeat
1864	Malformaciones congénitas en recién nacidos vivos	Records removed for other reasons
1865	Malformaciones congénitas en recién nacidos vivos	Repeat
1866	Malformaciones congénitas en recién nacidos vivos	Repeat
1867	Malformaciones congénitas en recién nacidos vivos	Repeat
1868	Malformaciones congénitas en recién nacidos vivos	Repeat
1869	Man Cannot Exist Alone: The Challenge of Health Care to Honor the Role of Women in Society.	Records removed for other reasons
1870	Man Cannot Exist Alone: The Challenge of Health Care to Honor the Role of Women in Society.	Repeat
1871	Man Cannot Exist Alone: The Challenge of Health Care to Honor the Role of Women in Society.	Repeat
1872	Man Cannot Exist Alone: The Challenge of Health Care to Honor the Role of Women in Society.	Repeat
1873	Man Cannot Exist Alone: The Challenge of Health Care to Honor the Role of Women in Society.	Repeat
1874	Management and analysis of perinatal outcomes on 955 cases of high risk	Records removed for other reasons
1875	Management and analysis of perinatal outcomes on 955 cases of high risk	Repeat
1876	Management and analysis of perinatal outcomes on 955 cases of high risk	Repeat
1877	Management and analysis of perinatal outcomes on 955 cases of high risk	Repeat
1878	Management and analysis of perinatal outcomes on 955 cases of high risk	Repeat
1879	Management of abortion complications at a rural hospital in Uganda: a quality assessment by a partially completed criterion-based audit	Records removed for other reasons
1880	Management of abortion complications at a rural hospital in Uganda: a quality assessment by a partially completed criterion-based audit	Repeat
1881	Management of abortion complications at a rural hospital in Uganda: a quality assessment by a partially completed criterion-based audit	Repeat
1882	Management of abortion complications at a rural hospital in Uganda: a quality assessment by a partially completed criterion-based audit	Repeat
1883	Management of abortion complications at a rural hospital in Uganda: a quality assessment by a partially completed criterion-based audit	Repeat
1884	Management of adenomyosis in subfertile women and pregnancy outcome	Records removed for other reasons
1885	Management of adenomyosis in subfertile women and pregnancy outcome	Repeat
1886	Management of adenomyosis in subfertile women and pregnancy outcome	Repeat
1887	Management of adenomyosis in subfertile women and pregnancy outcome	Repeat
1888	Management of adenomyosis in subfertile women and pregnancy outcome	Repeat
1889	Management of adenomyosis in subfertile women and pregnancy outcome.	Records removed for other reasons
1890	Management of adenomyosis in subfertile women and pregnancy outcome.	Repeat
1891	Management of adenomyosis in subfertile women and pregnancy outcome.	Repeat
1892	Management of adenomyosis in subfertile women and pregnancy outcome.	Repeat
1893	Management of first-trimester complications in the emergency department	Records removed for other reasons
1894	Management of first-trimester complications in the emergency department	Repeat
1895	Management of first-trimester complications in the emergency department	Repeat
1896	Management of first-trimester complications in the emergency department	Repeat
1897	Management of first-trimester complications in the emergency department	Repeat
1898	Management of gestational trophoblastic tumours: a five-year clinical experience.	Records removed for other reasons
1899	Management of gestational trophoblastic tumours: a five-year clinical experience.	Repeat
1900	Management of gestational trophoblastic tumours: a five-year clinical experience.	Repeat
1901	Management of gestational trophoblastic tumours: a five-year clinical experience.	Repeat
1902	Management of gestational trophoblastic tumours: a five-year clinical experience.	Repeat
1903	Management of Gynaecological Malignancies in Pregnancy: Borderline Ovarian Tumor, Ovarian Cancer	Records removed for other reasons
1904	Management of Gynaecological Malignancies in Pregnancy: Borderline Ovarian Tumor, Ovarian Cancer	Repeat
1905	Management of Gynaecological Malignancies in Pregnancy: Borderline Ovarian Tumor, Ovarian Cancer	Repeat
1906	Management of Gynaecological Malignancies in Pregnancy: Borderline Ovarian Tumor, Ovarian Cancer	Repeat
1907	Management of retained products of conception with marked vascularity	Records removed for other reasons
1908	Management of retained products of conception with marked vascularity	Repeat
1909	Management of retained products of conception with marked vascularity	Repeat
1910	Management of retained products of conception with marked vascularity	Repeat
1911	Management of retained products of conception with marked vascularity	Repeat
1912	Management of spontaneous abortion	Records removed for other reasons
1913	Management of spontaneous abortion	Repeat
1914	Management of spontaneous abortion	Repeat
1915	Management of spontaneous abortion	Repeat
1916	Management of the adnexal mass in pregnancy	Records removed for other reasons
1917	Management of the adnexal mass in pregnancy	Repeat
1918	Management of the adnexal mass in pregnancy	Repeat
1919	Management of the adnexal mass in pregnancy	Repeat
1920	Management of the adnexal mass in pregnancy	Repeat
1921	Management of the adnexal mass in pregnancy	Repeat
1922	Management of the adnexal mass in pregnancy	Repeat
1923	Management of the adnexal mass in pregnancy	Repeat
1924	Management of Vascular Complications during Anterior Lumbar Spinal Surgery Using Mini-Open Retroperitoneal Approach	Records removed for other reasons
1925	Management of Vascular Complications during Anterior Lumbar Spinal Surgery Using Mini-Open Retroperitoneal Approach	Repeat
1926	Management of Vascular Complications during Anterior Lumbar Spinal Surgery Using Mini-Open Retroperitoneal Approach	Repeat
1927	Management of Vascular Complications during Anterior Lumbar Spinal Surgery Using Mini-Open Retroperitoneal Approach	Repeat
1928	Management of Vascular Complications during Anterior Lumbar Spinal Surgery Using Mini-Open Retroperitoneal Approach	Repeat
1929	Management of women presenting with vaginal bleeding with enhanced myometrial vascularity and suspected retained products of conception	Records removed for other reasons
1930	Management of women presenting with vaginal bleeding with enhanced myometrial vascularity and suspected retained products of conception	Repeat
1931	Management of women presenting with vaginal bleeding with enhanced myometrial vascularity and suspected retained products of conception	Repeat
1932	Management of women presenting with vaginal bleeding with enhanced myometrial vascularity and suspected retained products of conception	Repeat
1933	Management of women presenting with vaginal bleeding with enhanced myometrial vascularity and suspected retained products of conception	Repeat
1934	Managing ovarian masses during pregnancy	Records removed for other reasons
1935	Managing ovarian masses during pregnancy	Repeat
1936	Managing ovarian masses during pregnancy	Repeat
1937	Managing ovarian masses during pregnancy	Repeat
1938	Managing Ruptured Splenic Ectopic Pregnancy Without Splenectomy: Case Report and Literature Review	Records removed for other reasons
1939	Managing Ruptured Splenic Ectopic Pregnancy Without Splenectomy: Case Report and Literature Review	Repeat
1940	Managing Ruptured Splenic Ectopic Pregnancy Without Splenectomy: Case Report and Literature Review	Repeat
1941	Managing Ruptured Splenic Ectopic Pregnancy Without Splenectomy: Case Report and Literature Review	Repeat
1942	Managing Ruptured Splenic Ectopic Pregnancy Without Splenectomy: Case Report and Literature Review	Repeat
1943	Maternal and Fetal Outcomes of Pregnancies in Women with Atypical Hemolytic Uremic Syndrome	Records removed for other reasons
1944	Maternal and Fetal Outcomes of Pregnancies in Women with Atypical Hemolytic Uremic Syndrome	Repeat
1945	Maternal and Fetal Outcomes of Pregnancies in Women with Atypical Hemolytic Uremic Syndrome	Repeat
1946	Maternal and Fetal Outcomes of Pregnancies in Women with Atypical Hemolytic Uremic Syndrome	Repeat
1947	Maternal and Fetal Outcomes of Pregnancies in Women with Atypical Hemolytic Uremic Syndrome	Repeat
1948	Maternal and Foetal Outcomes of Newly Diagnosed Chronic Myeloid Leukemia During Pregnancy and its Long-Term Impact	Records removed for other reasons
1949	Maternal and Foetal Outcomes of Newly Diagnosed Chronic Myeloid Leukemia During Pregnancy and its Long-Term Impact	Repeat
1950	Maternal and Foetal Outcomes of Newly Diagnosed Chronic Myeloid Leukemia During Pregnancy and its Long-Term Impact	Repeat
1951	Maternal and Foetal Outcomes of Newly Diagnosed Chronic Myeloid Leukemia During Pregnancy and its Long-Term Impact	Repeat
1952	Maternal and Foetal Outcomes of Newly Diagnosed Chronic Myeloid Leukemia During Pregnancy and its Long-Term Impact	Repeat
1953	Maternal and Neonatal Outcomes in Pregnancy Complicated with Pulmonary Hypertension	Records removed for other reasons
1954	Maternal and Neonatal Outcomes in Pregnancy Complicated with Pulmonary Hypertension	Repeat
1955	Maternal and Neonatal Outcomes in Pregnancy Complicated with Pulmonary Hypertension	Repeat
1956	Maternal and Neonatal Outcomes in Pregnancy Complicated with Pulmonary Hypertension	Repeat
1957	Maternal and neonatal outcomes of adolescent pregnancy	Records removed for other reasons
1958	Maternal and neonatal outcomes of adolescent pregnancy	Repeat
1959	Maternal and neonatal outcomes of adolescent pregnancy	Repeat
1960	Maternal and neonatal outcomes of adolescent pregnancy	Repeat
1961	Maternal and neonatal outcomes of adolescent pregnancy	Repeat
1962	Maternal and Neonatal Outcomes of Adolescent Pregnancy in Vietnam.	Records removed for other reasons
1963	Maternal and Neonatal Outcomes of Adolescent Pregnancy in Vietnam.	Repeat
1964	Maternal and Neonatal Outcomes of Adolescent Pregnancy in Vietnam.	Repeat
1965	Maternal and Neonatal Outcomes of Adolescent Pregnancy in Vietnam.	Repeat
1966	Maternal and Neonatal Outcomes of Adolescent Pregnancy in Vietnam.	Repeat
1967	Maternal and perinatal complications in pregnant women with urinary tract infection caused by Escherichia coli	Records removed for other reasons
1968	Maternal and perinatal complications in pregnant women with urinary tract infection caused by Escherichia coli	Repeat
1969	Maternal and perinatal complications in pregnant women with urinary tract infection caused by Escherichia coli	Repeat
1970	Maternal and perinatal complications in pregnant women with urinary tract infection caused by Escherichia coli	Repeat
1971	Maternal and perinatal complications in pregnant women with urinary tract infection caused by Escherichia coli	Repeat
1972	Maternal Baseline Characteristics and Perinatal Outcomes: The Tohoku Medical Megabank Project Birth and Three-Generation Cohort Study	Records removed for other reasons
1973	Maternal Baseline Characteristics and Perinatal Outcomes: The Tohoku Medical Megabank Project Birth and Three-Generation Cohort Study	Repeat
1974	Maternal Baseline Characteristics and Perinatal Outcomes: The Tohoku Medical Megabank Project Birth and Three-Generation Cohort Study	Repeat
1975	Maternal Baseline Characteristics and Perinatal Outcomes: The Tohoku Medical Megabank Project Birth and Three-Generation Cohort Study	Repeat
1976	Maternal Baseline Characteristics and Perinatal Outcomes: The Tohoku Medical Megabank Project Birth and Three-Generation Cohort Study	Repeat
1977	Maternal CA-125 levels in pregnancy and the puerperium	Records removed for other reasons
1978	Maternal CA-125 levels in pregnancy and the puerperium	Repeat
1979	Maternal CA-125 levels in pregnancy and the puerperium	Repeat
1980	Maternal CA-125 levels in pregnancy and the puerperium	Repeat
1981	Maternal CA-125 levels in pregnancy and the puerperium	Repeat
1982	Maternal CA-125 levels in pregnancy and the puerperium	Repeat
1983	Maternal CA-125 levels in pregnancy and the puerperium	Repeat
1984	Maternal CA-125 levels in pregnancy and the puerperium	Repeat
1985	Maternal CA-125 levels in pregnancy and the puerperium	Repeat
1986	Maternal CA-125 levels in pregnancy and the puerperium	Repeat
1987	Maternal Conditions and Perinatal Characteristics Associated with Autism Spectrum Disorder and Intellectual Disability	Records removed for other reasons
1988	Maternal Conditions and Perinatal Characteristics Associated with Autism Spectrum Disorder and Intellectual Disability	Repeat
1989	Maternal Conditions and Perinatal Characteristics Associated with Autism Spectrum Disorder and Intellectual Disability	Repeat
1990	Maternal Conditions and Perinatal Characteristics Associated with Autism Spectrum Disorder and Intellectual Disability	Repeat
1991	Maternal Conditions and Perinatal Characteristics Associated with Autism Spectrum Disorder and Intellectual Disability	Repeat
1992	Maternal factors in the origin of cleft lip/cleft palate: A population-based case-control study	Records removed for other reasons
1993	Maternal factors in the origin of cleft lip/cleft palate: A population-based case-control study	Repeat
1994	Maternal factors in the origin of cleft lip/cleft palate: A population-based case-control study	Repeat
1995	Maternal factors in the origin of cleft lip/cleft palate: A population-based case-control study	Repeat
1996	Maternal factors in the origin of cleft lip/cleft palate: A population-based case-control study	Repeat
1997	Maternal Kell blood group alloimmunization.	Records removed for other reasons
1998	Maternal Kell blood group alloimmunization.	Repeat
1999	Maternal Kell blood group alloimmunization.	Repeat
[truncated: 4,137 more rows]
