# Supplementary material for: Assessment of the prognostic value of CA125 for miscarriage risk in patients with threatened abortion: A systematic review and meta-analysis
Source: PLoS One. 2025 Jun 24;20(6):e0326384. doi: 10.1371/journal.pone.0326384 (PMC12186903; doi:10.1371/journal.pone.0326384)
Supplement: S3 File — (XLSX) [file pone.0326384.s004.xlsx]

## Sheet: question
	question	Fahri(1992)	Scarpellini(1995)	Leylek(1997)	Sherif(2000)	Fiegler(2003)	Maged(2013)	Xie(2014)	Sweed(2016)	Maged(2016)	Nesreen(2018)	Mansy(2017)	Mosunmola(2019)	Mohamed(2020)
Participants bias	Is the study population a consecutive or random sample?	yes	unclear	unclear	yes	yes	yes	yes	yes	yes	yes	unclear	yes	yes
	Was a case-control study design avoided?	yes	yes	no	yes	yes	yes	yes	yes	yes	yes	no	yes	yes
	Did the study avoid inappropriate selection criteria?	yes	yes	yes	yes	yes	yes	yes	yes	yes	yes	yes	yes	yes
	Could the selection of study subjects introduce bias?	low	unclear	high	low	low	low	low	low	low	low	high	low	low
	Are the included study subjects matched to the evaluation question?	low	low	low	unclear	low	low	unclear	low	low	unclear	unclear	low	low
Index test bias	Is the measurement method of the index test valid and reliable?	yes	yes	unclear	yes	yes	yes	unclear	yes	yes	yes	yes	unclear	yes
	Were the same tests under evaluation administered to all study subjects?	yes	yes	unclear	yes	yes	yes	unclear	yes	yes	yes	yes	unclear	yes
	Was the interpretation of index test results conducted without knowledge of outcomes (blinded)?	not applicable	unclear	unclear	not applicable	no	not applicable	yes	not applicable	not applicable	not applicable	unclear	not applicable	not applicable
	If a threshold was used, was it pre-specified?	no	no	no	yes	no	no	no	no	no	no	no	no	no
	Could the administration or interpretation of the index test introduce bias?	high	high	high	low	high	high	high	high	high	high	high	high	high
	Are the administration, interpretation, and threshold of the test under evaluation consistent with the evaluation question?	low	high	low	low	high	low	unclear	low	low	low	high	low	low
Outcome bais	Are the methods for measuring outcomes valid and reliable?	unclear	yes	unclear	yes	no	unclear	no	yes	unclear	yes	unclear	yes	unclear
	Are the outcome measurement methods consistent across all study subjects?	unclear	yes	unclear	yes	unclear	unclear	no	yes	unclear	yes	unclear	unclear	unclear
	Was outcome ascertainment blinded?	not applicable	not applicable	not applicable	not applicable	not applicable	not applicable	not applicable	not applicable	not applicable	not applicable	not applicable	not applicable	not applicable
	Could the outcome measurement introduce bias?	unclear	low	unclear	low	high	unclear	high	low	unclear	low	unclear	unclear	unclear
	Are the outcomes matched to the evaluation question?	low	low	unclear	unclear	low	high	low	low	low	low	unclear	high	low
Flow and timing bias	Did all study subjects receive the index test?	yes	yes	yes	yes	yes	yes	yes	yes	yes	yes	yes	yes	yes
	Was treatment avoided after administering the test under evaluation?	yes	unclear	unclear	unclear	no	unclear	unclear	yes	unclear	unclear	no	unclear	unclear
	Was the timeframe sufficient to capture outcomes?	yes	yes	yes	unclear	yes	yes	yes	yes	yes	yes	yes	yes	yes
	Were outcome data available for all study subjects?	yes	yes	yes	unclear	yes	yes	yes	yes	yes	yes	yes	yes	yes
	Could the case flow introduce bias?	low	unclear	unclear	unclear	high	unclear	unclear	low	unclear	unclear	high	unclear	unclear
	Is the time frame matched to the evaluation question?	low	low	high	unclear	low	high	low	low	low	low	high	high	low
Analysis bais	Were all study subjects included in the statistical analysis?	yes	yes	yes	yes	yes	yes	yes	yes	no	yes	yes	no	yes
	If data were missing, were appropriate methods used for handling missing data?	yes	yes	yes	yes	yes	yes	yes	yes	yes	yes	yes	yes	yes
	Were appropriate methods used to account for censoring?	yes	yes	yes	yes	yes	yes	yes	yes	yes	yes	yes	yes	yes
	Were appropriate methods used to account for competing events?	yes	no	yes	no	no	no	no	no	yes	yes	no	yes	yes
	Could the statistical analysis introduce bias?	low	high	low	high	high	high	high	high	high	low	high	high	low

## Sheet: Support for judgement
Fahri 1992					Sweed 2016
Bias	Authors' judgement	Support for judgement	Applicability		Bias	Authors' judgement	Support for judgement	Applicability
Participants	low	prospective study,the subjects were consecutive and representative and fully consistent with the diagnosis of threatened abortion	low		Participants	low	prospective study,conducted on 180 women pregnant at 6-12 weeks attending the outpatient clinic or the emergency room of Ain-Shams Maternity Hospital during the period from January 2013 to January 2014	low
Index test	high	thresholds selected a posteriori by matching the desired sensitivity or specificity，> 65 U/mL in the first and > 60 U/mL in the second measurements	low		Index test	high	using ROC curve analysis with sensitivity of 80% and specificity 100%, an optimal cut-off criterion of CA-125 > 40.16 IU/ml would be used for prediction of occurrence of miscarriage	low
Outcome	unclear	no relevant information was reported	low		Outcome	low	during each visit, the patients were re-examined by ultrasound to re-evaluate their pregnancy state	low
Flow and timing	low	all patients were advised to rest without treatment	low		Flow and timing	low	2ll patients rested without treatment	low
Analysis	low	recurrent miscarriage were excluded	/		Analysis	high	results reported only for CA125	/
Scarpellini 1995					Maged 2016
Bias	Authors' judgement	Support for judgement	Applicability		Bias	Authors' judgement	Support for judgement	Applicability
Participants	unclear	the type of study and whether population selection was continuous or minimal were not specified	low		Participants	low	prospective study,threatened abortion women	low
Index test	high	thresholds selected a posteriori by matching the desired sensitivity or specificity,CA 125 alone, for serum values > 120 IU/ml, showed a sensitivity of 78.9%, a specificity of 75.8%	high		Index test	high	for prediction of the outcome of pregnancy, the cut-off limit of 31.2 IU/ml for CA-125 level yielded sensitivity, specificity and an overall accuracy of 96.2, 100 and 99.4% respectively	low
Outcome	low	all the abortions were sonographically assesse	low		Outcome	unclear	no relevant information was reported	low
Flow and timing	unclear	whether all subjects received treatment or not was not stated	low		Flow and timing	unclear	whether all subjects received treatment or not was not stated	low
Analysis	high	results reported only for CA125	/		Analysis	high	five patients did not complete their follow up program	/
Leylek 1997					Mansy 2017
Bias	Authors' judgement	Support for judgement	Applicability		Bias	Authors' judgement	Support for judgement	Applicability
Participants	high	case-control study,whether population selection was continuous or minimal were not specified	low		Participants	high	whether study subject selection was continuous or random was not stated.45 pregnant women with threatened abortion those were fur_x0002_ther subdivided into 2 subgroups	unclear
Index test	high	the measures of the trials to be evaluated were not mentioned, and no prespecified thresholds were used	low		Index test	high	the calculated sensitivity and specificity of CA125 at a cut-off value of 51.68 U/ml were 88.11 and 79.31 respectively	high
Outcome	unclear	no relevant information was specified	unclear		Outcome	unclear	no relevant information was reported	unclear
Flow and timing	unclear	whether all subjects received treatment or not was not stated	high		Flow and timing	high	physical and mental rest and prescribed natural progesterone 400g in the form of vaginal pessaries once daily for 5 days	high
Analysis	low	no missing data，multiple regression analysis	/		Analysis	high	results reported only for CA125	/
Sherif 2000					Nesreen 2018
Bias	Authors' judgement	Support for judgement	Applicability		Bias	Authors' judgement	Support for judgement	Applicability
Participants	low	prospective study,this study comprised 100 pregnant women with threatened abortion, between 6 and 13 weeks of pregnancy	unclear		Participants	low	the present prospective observational study was conducted at the Department of Gynecology and Obstetrics, Beni Suef University Hospital, Beni Suef, Egypt, from January 19 to April 24, 2015	unclear
Index test	low	serum blood samples were taken for assessment of CA125 levels (kits from IMMULITE OM-MA, EURO/DPC Ltd, UK) and 21 U/ml, was considered the cut-off level for positive results	low		Index test	high	ROC analysis was used to determine the optimum cutoff values for the diagnostic markers under investigation	low
Outcome	low	all women were followed up clinically and ultrasono- graphically to determine the clinical outcome	low		Outcome	low	assigned physician	low
Flow and timing	unclear	whether participants received treatment and the end of follow-up were not specified	unclear		Flow and timing	unclear	whether all subjects received treatment or not was not stated	low
Analysis	high	results reported only for CA125	/		Analysis	low	missed spontaneous abortion, recurrent spontaneous abortion were excluded	/
Fiegler 2003					Mosunmola 2019
Bias	Authors' judgement	Support for judgement	Applicability		Bias	Authors' judgement	Support for judgement	Applicability
Participants	low	the study involved 200 consecutive women pre senting with symptoms of imminent abortion from 5 to 12 weeks' gestation who were hospitalized be-tween December 2000 and September 2001	low		Participants	low	prospective study,the subjects were consecutive and representative and fully consistent with the diagnosis of threatened abortion	low
Index test	high	to provide optimal, potentially risk discriminating, threshold values of CA-125 , the receiver operating characteristic (ROC) curve method and logistic regression were used	high		Index test	high	the threshold value of 36.2 IU/mL (which was arrived at by using the mean value of serum CA125 among aborters + 1 standard deviation)	low
Outcome	high	outcome adjudication was performed from hospital records	low		Outcome	unclear	antenatal records,unclear	high
Flow and timing	high	all patients were treated with bed rest and routine care	low		Flow and timing	unclear	whether all subjects received treatment or not was not stated	low
Analysis	high	results reported only for CA125	/		Analysis	high	2 was lost to follow up and the pregnancy outcome was unknown	/
Maged 2013					Mohamed 2020
Bias	Authors' judgement	Support for judgement	Applicability		Bias	Authors' judgement	Support for judgement	Applicability
Participants	low	prospective study,the subjects were consecutive and representative and fully consistent with the diagnosis of threatened abortion	low		Participants	low	prospective study, the subjects were consecutive and representative and fully consistent with the diagnosis of threatened abortion	low
Index test	high	thresholds selected a posteriori by matching the desired sensitivity or specificity:sensitivity, specificity, PPV and NPV of significant predictors as CA 125 at the level of 80 IU/ml	low		Index test	high	using ROC curve analysis, optimal cutoff criteria of CA‑125 of greater than 30.3 IU/ml for prediction of occurrence of miscarriage	low
Outcome	unclear	no relevant information was reported	high		Outcome	unclear	no relevant information was reported	low
Flow and timing	unclear	whether participants received treatment not specified	high		Flow and timing	unclear	whether all subjects received treatment or not was not stated	low
Analysis	high	results reported only for CA125	/		Analysis	low	recurrent spontaneous abortion were excluded	/
Xie 2014
Bias	Authors' judgement	Support for judgement	Applicability
Participants	low	a total of 196 women in their first trimester of pregnancy were referred to the study center between October 2008 and May 2009	unclear
Index test	high	the measures of the trials to be evaluated were not mentioned, and no prespecified thresholds were used	unclear
Outcome	high	USS or telephone interview,disunity	low
Flow and timing	unclear	whether all subjects received treatment or not was not stated	low
Analysis	high	results reported only for CA125	/
